# Supplementary material for: 1-(4-Meth­oxy­phen­yl)pyrrolidine-2,5-dione
Source: Acta Crystallogr Sect E Struct Rep Online. 2013 Aug 17;69(Pt 9):o1439. doi: 10.1107/S1600536813022460 (PMC3884492; doi:10.1107/S1600536813022460)
Supplement: Supplementary file 1 [file e-69-o1439-sup1.cif]

##############################################################################
#                                                                            #
# This CIF contains the data in a paper accepted for publication in          #
# Acta Crystallographica Section E. It conforms to the requirements of       #
# Notes for Authors for Acta Crystallographica Section E, and has been       #
# peer reviewed under the auspices of the IUCr Commission on Journals.       #
#                                                                            #
# Full details of the Crystallographic Information File format               #
# are given in the paper "The Crystallographic Information File (CIF):       #
# a New Standard Archive File for Crystallography" by S. R. Hall, F. H.      #
# Allen and I. D. Brown [Acta Cryst. (1991), A47, 655-685].                  #
#                                                                            #
# The current version of the core CIF dictionary is obtainable from          #
# ftp://ftp.iucr.org/pub/cif_core.dic.                                       #
#                                                                            #
# Software is freely available for graphical display of the structure(s)     #
# in this CIF. For information consult the CIF software page                 #
# http://www.iucr.org/resources/cif/software.                                #
#                                                                            #
# This file may be used for bona fide research purposes within the           #
# scientific community so long as proper attribution is given to the journal # 
# article from which it was obtained.                                        #
#                                                                            #
##############################################################################
data_I
_audit_creation_method     SHELXL2012
_chemical_name_systematic
;
1-(4-Methoxyphenyl)pyrrolidine-2,5-dione
;
_chemical_name_common     ?
_chemical_formula_moiety     'C11 H11 N O3'
_chemical_formula_sum     'C11 H11 N O3'
_chemical_formula_iupac     'C11 H11 N O3'
_chemical_formula_weight     205.21
_chemical_melting_point     ?
_shelx_space_group_comment
;
The symmetry employed for this shelxl refinement is uniquely defined
by the following loop, which should always be used as a source of
symmetry information in preference to the above space-group names.
They are only intended as comments.
;
_space_group_crystal_system     monoclinic
_space_group_name_H-M_alt     'P 21/n'
_space_group_name_Hall     '-P 2yn'
loop_
    _space_group_symop_operation_xyz
    'x, y, z'
    '-x+1/2, y+1/2, -z+1/2'
    '-x, -y, -z'
    'x-1/2, -y-1/2, z-1/2'
_cell_length_a     9.3684(7)
_cell_length_b     6.6146(4)
_cell_length_c     16.0720(11)
_cell_angle_alpha     90
_cell_angle_beta     99.939(4)
_cell_angle_gamma     90
_cell_volume     981.01(12)
_cell_formula_units_Z     4
_cell_measurement_reflns_used     ?
_cell_measurement_theta_min     ?
_cell_measurement_theta_max     ?
_cell_measurement_temperature     296(2)
_exptl_crystal_description     prism
_exptl_crystal_colour     colourless
_exptl_crystal_size_max     0.32
_exptl_crystal_size_mid     0.25
_exptl_crystal_size_min     0.22
_exptl_crystal_density_diffrn     1.389
_exptl_crystal_density_meas     ?
_exptl_crystal_density_method     'not measured'
_exptl_crystal_F_000     432
_exptl_absorpt_coefficient_mu     0.102
_exptl_absorpt_correction_type     multi-scan
_exptl_absorpt_process_details     '(SADABS; Bruker, 2005)'
_shelx_estimated_absorpt_T_min     ?
_shelx_estimated_absorpt_T_max     ?
_exptl_absorpt_correction_T_min     0.968
_exptl_absorpt_correction_T_max     0.978
_exptl_special_details     ?
_diffrn_ambient_temperature     296(2)
_diffrn_radiation_type     MoK\a
_diffrn_radiation_wavelength     0.71073
_diffrn_measurement_device_type     'Bruker Kappa APEXII CCD'
_diffrn_measurement_method     \w
_diffrn_detector_area_resol_mean     8
_diffrn_reflns_number     7585
_diffrn_reflns_av_R_equivalents     0.0183
_diffrn_reflns_theta_min     2.355
_diffrn_reflns_theta_max     25.999
_diffrn_reflns_theta_full     25.242
_diffrn_measured_fraction_theta_max     0.999
_diffrn_measured_fraction_theta_full     0.999
_diffrn_reflns_limit_h_min     -11
_diffrn_reflns_limit_h_max     11
_diffrn_reflns_limit_k_min     -8
_diffrn_reflns_limit_k_max     7
_diffrn_reflns_limit_l_min     -19
_diffrn_reflns_limit_l_max     19
_refine_special_details     ?
_reflns_number_total     1927
_reflns_number_gt     1626
_reflns_threshold_expression     I>2\s(I)
_refine_ls_structure_factor_coef     Fsqd
_refine_ls_matrix_type     full
_refine_ls_R_factor_all     0.0411
_refine_ls_R_factor_gt     0.0339
_refine_ls_wR_factor_gt     0.0862
_refine_ls_wR_factor_ref     0.0935
_refine_ls_goodness_of_fit_ref     1.039
_refine_ls_restrained_S_all     1.039
_refine_ls_number_reflns     1927
_refine_ls_number_parameters     138
_refine_ls_number_restraints     0
_refine_ls_hydrogen_treatment     constr
_refine_ls_weighting_scheme     calc
_refine_ls_weighting_details
            'w = 1/[\s^2^(Fo^2^)+(0.0409P)^2^+0.2498P] where P=(Fo^2^+2Fc^2^)/3'
_atom_sites_solution_hydrogens     geom
_atom_sites_solution_primary     ?
_atom_sites_solution_secondary     ?
_refine_ls_shift/su_max     0.000
_refine_ls_shift/su_mean     0.000
_refine_diff_density_max     0.140
_refine_diff_density_min     -0.138
_refine_ls_extinction_method     'SHELXL2012 (Sheldrick, 2012)'
_refine_ls_extinction_coef     0.047(4)
_refine_ls_extinction_expression
                                  'Fc^*^=kFc[1+0.001xFc^2^\l^3^/sin(2\q)]^-1/4^'
loop_
    _atom_type_symbol
    _atom_type_description
    _atom_type_scat_dispersion_real
    _atom_type_scat_dispersion_imag
    _atom_type_scat_source
    'C' 'C' 0.0033 0.0016
                         'International Tables Vol C Tables 4.2.6.8 and 6.1.1.4'
    'H' 'H' 0.0000 0.0000
                         'International Tables Vol C Tables 4.2.6.8 and 6.1.1.4'
    'N' 'N' 0.0061 0.0033
                         'International Tables Vol C Tables 4.2.6.8 and 6.1.1.4'
    'O' 'O' 0.0106 0.0060
                         'International Tables Vol C Tables 4.2.6.8 and 6.1.1.4'
_computing_data_collection     'APEX2 (Bruker, 2005)'
_computing_cell_refinement     'SAINT (Bruker, 2005)'
_computing_data_reduction     'SAINT (Bruker, 2005)'
_computing_structure_solution     'SHELXS97 (Sheldrick, 2008)'
_computing_structure_refinement     'SHELXL2012 (Sheldrick, 2008)'
_computing_molecular_graphics
                  'ORTEP-3 for Windows (Farrugia, 2012) and PLATON (Spek, 2009)'
_computing_publication_material
                                'WinGX (Farrugia, 2012) and PLATON (Spek, 2009)'
loop_
    _atom_site_type_symbol
    _atom_site_label
    _atom_site_fract_x
    _atom_site_fract_y
    _atom_site_fract_z
    _atom_site_U_iso_or_equiv
    _atom_site_adp_type
    _atom_site_calc_flag
    _atom_site_occupancy
    _atom_site_disorder_assembly
    _atom_site_disorder_group
    O O1 0.73798(12) -0.12759(16) 0.03467(7) 0.0594(3) Uani d 1 . .
    O O2 0.52321(14) -0.03671(17) 0.38782(7) 0.0685(4) Uani d 1 . .
    O O3 0.38050(12) 0.48906(15) 0.21179(6) 0.0588(3) Uani d 1 . .
    N N1 0.48031(11) 0.21443(15) 0.28804(6) 0.0397(3) Uani d 1 . .
    C C1 0.54572(13) 0.12100(19) 0.22333(7) 0.0378(3) Uani d 1 . .
    C C2 0.50543(14) -0.0707(2) 0.19526(8) 0.0418(3) Uani d 1 . .
    H H2 0.4367 -0.1412 0.2192 0.050 Uiso calc 1 . .
    C C3 0.56658(14) -0.1592(2) 0.13165(8) 0.0441(3) Uani d 1 . .
    H H3 0.5385 -0.2882 0.1125 0.053 Uiso calc 1 . .
    C C4 0.66963(14) -0.0546(2) 0.09689(8) 0.0427(3) Uani d 1 . .
    C C5 0.71239(14) 0.1368(2) 0.12663(9) 0.0461(3) Uani d 1 . .
    H H5 0.7830 0.2061 0.1039 0.055 Uiso calc 1 . .
    C C6 0.65080(14) 0.2246(2) 0.18962(8) 0.0427(3) Uani d 1 . .
    H H6 0.6797 0.3529 0.2094 0.051 Uiso calc 1 . .
    C C7 0.6833(2) -0.3084(2) -0.00666(10) 0.0639(4) Uani d 1 . .
    H H7A 0.6941 -0.4177 0.0333 0.096 Uiso calc 1 . .
    H H7B 0.7362 -0.3386 -0.0512 0.096 Uiso calc 1 . .
    H H7C 0.5825 -0.2911 -0.0299 0.096 Uiso calc 1 . .
    C C8 0.47536(15) 0.1275(2) 0.36638(8) 0.0471(3) Uani d 1 . .
    C C9 0.39873(18) 0.2721(2) 0.41557(9) 0.0556(4) Uani d 1 . .
    H H9A 0.4574 0.3009 0.4701 0.067 Uiso calc 1 . .
    H H9B 0.3067 0.2164 0.4244 0.067 Uiso calc 1 . .
    C C10 0.37563(16) 0.4609(2) 0.36233(9) 0.0494(4) Uani d 1 . .
    H H10A 0.2764 0.5078 0.3572 0.059 Uiso calc 1 . .
    H H10B 0.4402 0.5679 0.3869 0.059 Uiso calc 1 . .
    C C11 0.40880(14) 0.39934(19) 0.27787(8) 0.0418(3) Uani d 1 . .
loop_
    _atom_site_aniso_label
    _atom_site_aniso_U_11
    _atom_site_aniso_U_22
    _atom_site_aniso_U_33
    _atom_site_aniso_U_12
    _atom_site_aniso_U_13
    _atom_site_aniso_U_23
    O1 0.0720(7) 0.0563(6) 0.0574(6) -0.0022(5) 0.0327(5) -0.0108(5)
    O2 0.0974(9) 0.0604(7) 0.0501(6) 0.0251(6) 0.0192(6) 0.0146(5)
    O3 0.0802(7) 0.0454(6) 0.0510(6) 0.0083(5) 0.0116(5) 0.0074(5)
    N1 0.0446(6) 0.0388(6) 0.0366(6) 0.0017(4) 0.0099(4) -0.0006(4)
    C1 0.0399(6) 0.0397(6) 0.0337(6) 0.0018(5) 0.0065(5) -0.0006(5)
    C2 0.0427(7) 0.0406(7) 0.0440(7) -0.0038(5) 0.0125(5) 0.0014(5)
    C3 0.0488(7) 0.0380(7) 0.0458(7) -0.0034(6) 0.0090(6) -0.0048(6)
    C4 0.0447(7) 0.0458(7) 0.0388(7) 0.0036(6) 0.0110(5) -0.0010(6)
    C5 0.0450(7) 0.0468(8) 0.0494(8) -0.0058(6) 0.0163(6) 0.0017(6)
    C6 0.0453(7) 0.0392(7) 0.0436(7) -0.0054(5) 0.0079(5) -0.0033(5)
    C7 0.0837(11) 0.0598(10) 0.0514(9) 0.0052(8) 0.0207(8) -0.0129(7)
    C8 0.0540(8) 0.0498(8) 0.0377(7) 0.0036(6) 0.0088(6) 0.0021(6)
    C9 0.0657(9) 0.0614(9) 0.0430(8) 0.0048(7) 0.0183(7) -0.0035(7)
    C10 0.0496(8) 0.0492(8) 0.0502(8) 0.0003(6) 0.0110(6) -0.0116(6)
    C11 0.0440(7) 0.0363(6) 0.0447(7) -0.0034(5) 0.0066(5) -0.0023(6)
_geom_special_details
;
All e.s.d.'s (except the e.s.d. in the dihedral angle between two l.s. planes)
are estimated using the full covariance matrix. The cell e.s.d.'s are taken
into account individually in the estimation of e.s.d.'s in distances, angles
and torsion angles; correlations between e.s.d.'s in cell parameters are only
used when they are defined by crystal symmetry. An approximate (isotropic)
treatment of cell e.s.d.'s is used for estimating e.s.d.'s involving l.s.
planes.
;
loop_
    _geom_bond_atom_site_label_1
    _geom_bond_atom_site_label_2
    _geom_bond_site_symmetry_2
    _geom_bond_distance
    _geom_bond_publ_flag
    O1 C4 . 1.3654(16) ?
    O1 C7 . 1.4203(18) ?
    O2 C8 . 1.2028(17) ?
    O3 C11 . 1.2055(16) ?
    N1 C11 . 1.3905(16) ?
    N1 C8 . 1.3920(17) ?
    N1 C1 . 1.4350(15) ?
    C1 C2 . 1.3766(18) ?
    C1 C6 . 1.3844(18) ?
    C2 C3 . 1.3850(18) ?
    C2 H2 . 0.9300 ?
    C3 C4 . 1.3819(18) ?
    C3 H3 . 0.9300 ?
    C4 C5 . 1.3873(19) ?
    C5 C6 . 1.3773(18) ?
    C5 H5 . 0.9300 ?
    C6 H6 . 0.9300 ?
    C7 H7A . 0.9600 ?
    C7 H7B . 0.9600 ?
    C7 H7C . 0.9600 ?
    C8 C9 . 1.5002(19) ?
    C9 C10 . 1.508(2) ?
    C9 H9A . 0.9700 ?
    C9 H9B . 0.9700 ?
    C10 C11 . 1.5003(18) ?
    C10 H10A . 0.9700 ?
    C10 H10B . 0.9700 ?
loop_
    _geom_angle_atom_site_label_1
    _geom_angle_atom_site_label_2
    _geom_angle_atom_site_label_3
    _geom_angle_site_symmetry_1
    _geom_angle_site_symmetry_3
    _geom_angle
    _geom_angle_publ_flag
    C4 O1 C7 . . 117.61(11) ?
    C11 N1 C8 . . 112.27(11) ?
    C11 N1 C1 . . 123.43(10) ?
    C8 N1 C1 . . 124.25(11) ?
    C2 C1 C6 . . 120.06(11) ?
    C2 C1 N1 . . 120.46(11) ?
    C6 C1 N1 . . 119.47(11) ?
    C1 C2 C3 . . 120.42(12) ?
    C1 C2 H2 . . 119.8 ?
    C3 C2 H2 . . 119.8 ?
    C4 C3 C2 . . 119.58(12) ?
    C4 C3 H3 . . 120.2 ?
    C2 C3 H3 . . 120.2 ?
    O1 C4 C3 . . 124.58(12) ?
    O1 C4 C5 . . 115.53(12) ?
    C3 C4 C5 . . 119.87(12) ?
    C6 C5 C4 . . 120.36(12) ?
    C6 C5 H5 . . 119.8 ?
    C4 C5 H5 . . 119.8 ?
    C5 C6 C1 . . 119.69(12) ?
    C5 C6 H6 . . 120.2 ?
    C1 C6 H6 . . 120.2 ?
    O1 C7 H7A . . 109.5 ?
    O1 C7 H7B . . 109.5 ?
    H7A C7 H7B . . 109.5 ?
    O1 C7 H7C . . 109.5 ?
    H7A C7 H7C . . 109.5 ?
    H7B C7 H7C . . 109.5 ?
    O2 C8 N1 . . 124.27(13) ?
    O2 C8 C9 . . 127.83(13) ?
    N1 C8 C9 . . 107.89(12) ?
    C8 C9 C10 . . 105.29(11) ?
    C8 C9 H9A . . 110.7 ?
    C10 C9 H9A . . 110.7 ?
    C8 C9 H9B . . 110.7 ?
    C10 C9 H9B . . 110.7 ?
    H9A C9 H9B . . 108.8 ?
    C11 C10 C9 . . 104.87(11) ?
    C11 C10 H10A . . 110.8 ?
    C9 C10 H10A . . 110.8 ?
    C11 C10 H10B . . 110.8 ?
    C9 C10 H10B . . 110.8 ?
    H10A C10 H10B . . 108.8 ?
    O3 C11 N1 . . 124.39(12) ?
    O3 C11 C10 . . 127.96(13) ?
    N1 C11 C10 . . 107.65(11) ?
loop_
    _geom_torsion_atom_site_label_1
    _geom_torsion_atom_site_label_2
    _geom_torsion_atom_site_label_3
    _geom_torsion_atom_site_label_4
    _geom_torsion_site_symmetry_1
    _geom_torsion_site_symmetry_2
    _geom_torsion_site_symmetry_3
    _geom_torsion_site_symmetry_4
    _geom_torsion
    _geom_torsion_publ_flag
    C11 N1 C1 C2 . . . . -123.12(13) ?
    C8 N1 C1 C2 . . . . 53.95(17) ?
    C11 N1 C1 C6 . . . . 57.37(16) ?
    C8 N1 C1 C6 . . . . -125.55(14) ?
    C6 C1 C2 C3 . . . . -1.76(19) ?
    N1 C1 C2 C3 . . . . 178.74(11) ?
    C1 C2 C3 C4 . . . . 0.6(2) ?
    C7 O1 C4 C3 . . . . 10.8(2) ?
    C7 O1 C4 C5 . . . . -170.72(13) ?
    C2 C3 C4 O1 . . . . 179.31(12) ?
    C2 C3 C4 C5 . . . . 0.8(2) ?
    O1 C4 C5 C6 . . . . -179.76(12) ?
    C3 C4 C5 C6 . . . . -1.2(2) ?
    C4 C5 C6 C1 . . . . 0.0(2) ?
    C2 C1 C6 C5 . . . . 1.44(19) ?
    N1 C1 C6 C5 . . . . -179.05(11) ?
    C11 N1 C8 O2 . . . . 176.06(14) ?
    C1 N1 C8 O2 . . . . -1.3(2) ?
    C11 N1 C8 C9 . . . . -2.76(16) ?
    C1 N1 C8 C9 . . . . 179.88(12) ?
    O2 C8 C9 C10 . . . . 174.72(15) ?
    N1 C8 C9 C10 . . . . -6.52(16) ?
    C8 C9 C10 C11 . . . . 12.49(15) ?
    C8 N1 C11 O3 . . . . -168.93(13) ?
    C1 N1 C11 O3 . . . . 8.5(2) ?
    C8 N1 C11 C10 . . . . 11.02(15) ?
    C1 N1 C11 C10 . . . . -171.59(11) ?
    C9 C10 C11 O3 . . . . 165.50(14) ?
    C9 C10 C11 N1 . . . . -14.44(14) ?
loop_
    _geom_hbond_atom_site_label_D
    _geom_hbond_atom_site_label_H
    _geom_hbond_atom_site_label_A
    _geom_hbond_site_symmetry_A
    _geom_hbond_distance_DH
    _geom_hbond_distance_HA
    _geom_hbond_distance_DA
    _geom_hbond_angle_DHA
    C2 H2 O3 1_545 0.93 2.50 3.1666(17) 129
    C5 H5 O2 2_655 0.93 2.47 3.3245(17) 152
_shelx_hkl_checksum     94183
_shelx_hkl_file
;
   1   0   0   -0.30    0.02
   1   0   0   -0.34    0.01
  -1   0   0   -0.34    0.01
  -1   0   0   -0.31    0.01
  -2   0   0  281.23    5.89
   2   0   0  280.15    5.90
  -2   0   0  273.42    5.85
   3   0   0    0.03    0.03
  -3   0   0    0.02    0.03
  -3   0   0   -0.03    0.03
   3   0   0   -0.05    0.03
   3   0   0   -0.03    0.03
   4   0   0   35.34    0.79
   4   0   0   34.32    0.79
  -4   0   0   34.21    0.79
  -4   0   0   35.70    0.79
  -5   0   0    0.01    0.05
   5   0   0   -0.06    0.04
  -6   0   0    7.17    0.26
   6   0   0    8.40    0.27
   7   0   0   -0.14    0.06
  -7   0   0   -0.16    0.06
   8   0   0    5.68    0.24
  -8   0   0    5.56    0.25
   9   0   0    0.03    0.08
  -9   0   0    0.01    0.08
 -10   0   0    0.13    0.10
  10   0   0    0.27    0.11
  11   0   0   -0.02    0.11
 -11   0   0    0.09    0.11
 -12   0   0    0.01    0.11
  12   0   0    0.05    0.12
   0  -1   0   -0.01    0.01
  -1  -1   0  191.09    4.01
  -1  -1   0  192.30    4.01
  -1  -1   0  187.57    4.09
   1  -1   0  189.09    3.99
   1  -1   0  193.69    3.99
  -1  -1   0  189.70    4.03
   1   1   0  185.23    4.01
   1   1   0  194.11    4.12
  -1   1   0  198.04    4.00
   1   1   0  193.94    4.03
   1   1   0  186.57    4.01
  -2  -1   0  218.71    4.57
  -2  -1   0  214.65    4.47
   2  -1   0  214.96    4.53
   2  -1   0  216.10    4.54
  -2   1   0  213.95    4.47
   2   1   0  210.62    4.55
  -2   1   0  207.80    4.48
   2   1   0  210.87    4.49
   2   1   0  212.97    4.63
   3  -1   0  321.34    6.85
  -3  -1   0  317.79    6.93
  -3  -1   0  319.32    7.01
   3  -1   0  328.31    6.84
  -3  -1   0  328.19    6.92
   3   1   0  333.25    6.95
  -3   1   0  323.59    6.93
   3   1   0  326.09    6.94
  -3   1   0  334.15    6.93
   3   1   0  328.69    7.02
  -4  -1   0   54.36    1.19
  -4  -1   0   54.12    1.19
   4  -1   0   54.63    1.18
  -4  -1   0   52.91    1.20
   4   1   0   56.39    1.19
  -4   1   0   56.00    1.19
  -4   1   0   54.41    1.19
   4   1   0   52.76    1.19
   5  -1   0  254.13    5.32
  -5  -1   0  257.06    5.33
  -5   1   0  264.31    5.33
   5   1   0  250.02    5.32
  -5   1   0  255.10    5.32
   6  -1   0    6.27    0.22
  -6  -1   0    6.04    0.23
  -6   1   0    5.95    0.22
   6   1   0    5.88    0.23
   7  -1   0   -0.02    0.06
  -7  -1   0   -0.07    0.06
  -7   1   0    0.06    0.07
   7   1   0   -0.05    0.06
   8  -1   0    0.39    0.09
  -8  -1   0    0.50    0.10
   8   1   0    0.34    0.09
  -8   1   0    0.38    0.09
   9  -1   0    2.34    0.17
  -9  -1   0    2.19    0.18
   9   1   0    2.40    0.18
  -9   1   0    2.19    0.18
 -10  -1   0    0.09    0.10
  10  -1   0    0.06    0.09
 -10   1   0    0.01    0.10
  10   1   0   -0.05    0.09
 -11  -1   0    0.05    0.11
  11  -1   0    0.01    0.11
 -11   1   0   -0.05    0.11
  11   1   0    0.05    0.10
 -12  -1   0    2.45    0.23
  12   1   0    2.41    0.24
 -12   1   0    2.56    0.23
   0  -2   0    9.25    0.23
   0   2   0    9.01    0.23
  -1  -2   0   13.18    0.32
  -1  -2   0   13.04    0.28
  -1  -2   0   13.31    0.29
  -1  -2   0   12.90    0.32
  -1   2   0   13.02    0.28
   1   2   0   13.03    0.32
  -1   2   0   13.13    0.28
   1   2   0   13.06    0.29
   2  -2   0   13.30    0.30
  -2  -2   0   12.91    0.31
   2  -2   0   13.04    0.30
  -2  -2   0   13.02    0.33
  -2  -2   0   13.04    0.33
  -2  -2   0   13.08    0.31
   2   2   0   13.18    0.31
   2   2   0   13.37    0.31
  -2   2   0   11.99    0.30
  -2   2   0   13.02    0.30
   2   2   0   12.82    0.33
   2   2   0   13.79    0.33
  -3  -2   0   23.93    0.58
   3  -2   0   24.63    0.55
  -3  -2   0   25.11    0.56
   3  -2   0   24.51    0.55
  -3  -2   0   24.41    0.56
   3   2   0   25.17    0.57
  -3   2   0   25.28    0.56
   3   2   0   24.91    0.58
  -3   2   0   24.50    0.56
   3   2   0   24.99    0.57
   4  -2   0    6.31    0.19
  -4  -2   0    6.08    0.20
  -4   2   0    6.14    0.20
  -4   2   0    6.47    0.20
   4   2   0    6.30    0.20
   4   2   0    6.38    0.21
   5  -2   0   20.67    0.51
  -5  -2   0   20.27    0.52
  -5  -2   0   20.77    0.53
   5   2   0   19.69    0.52
   5   2   0   21.31    0.53
  -5   2   0   21.61    0.52
  -5   2   0   20.25    0.51
  -6  -2   0    0.21    0.07
  -6  -2   0    0.18    0.07
  -6   2   0    0.07    0.07
   6   2   0    0.10    0.07
  -6   2   0    0.27    0.08
  -7  -2   0    2.94    0.17
   7  -2   0    2.90    0.17
   7   2   0    2.90    0.18
  -7   2   0    3.34    0.18
   8  -2   0    3.21    0.19
  -8  -2   0    3.55    0.20
   8   2   0    3.44    0.20
  -8   2   0    3.23    0.20
   9  -2   0    4.15    0.23
  -9  -2   0    4.42    0.24
   9   2   0    4.53    0.24
  -9   2   0    4.19    0.23
 -10  -2   0    0.18    0.11
 -10   2   0    0.22    0.11
  10   2   0    0.07    0.11
 -11  -2   0    0.17    0.11
 -11   2   0    0.21    0.12
  11   2   0    0.19    0.12
   0  -3   0   -0.01    0.04
   1  -3   0   84.50    1.77
  -1  -3   0   86.02    1.77
  -1  -3   0   81.11    1.80
   1   3   0   83.23    1.73
   1   3   0   85.52    1.73
  -1   3   0   85.28    1.73
  -1   3   0   80.12    1.73
  -2  -3   0   33.06    0.70
  -2  -3   0   32.32    0.75
  -2  -3   0   32.82    0.75
  -2  -3   0   33.00    0.70
  -2   3   0   32.14    0.70
   2   3   0   32.70    0.71
   2   3   0   31.72    0.74
  -2   3   0   32.74    0.70
   2   3   0   32.09    0.71
   3  -3   0    0.60    0.05
   3  -3   0    0.58    0.05
  -3  -3   0    0.61    0.07
  -3  -3   0    0.61    0.05
   3   3   0    0.55    0.07
   3   3   0    0.54    0.06
  -3   3   0    0.58    0.05
  -3   3   0    0.57    0.05
   3   3   0    0.48    0.06
   4  -3   0    4.49    0.15
  -4  -3   0    4.57    0.19
  -4  -3   0    4.45    0.16
  -4   3   0    4.90    0.17
   4   3   0    4.55    0.18
   4   3   0    4.41    0.18
  -4   3   0    4.54    0.17
   4   3   0    4.90    0.18
   5  -3   0    1.96    0.12
  -5  -3   0    2.04    0.13
  -5   3   0    1.95    0.13
   5   3   0    2.32    0.15
  -5   3   0    2.11    0.14
   5   3   0    1.88    0.13
   5   3   0    1.86    0.13
  -6  -3   0    9.31    0.30
  -6  -3   0    9.57    0.32
   6  -3   0    9.03    0.28
  -6   3   0    9.48    0.31
   6   3   0    9.14    0.32
   6   3   0    8.98    0.31
  -6   3   0    9.77    0.32
  -7  -3   0    0.10    0.08
   7  -3   0    0.11    0.08
  -7  -3   0    0.31    0.09
  -7   3   0    0.17    0.09
   7   3   0    0.20    0.08
   7   3   0    0.28    0.10
   8  -3   0    1.21    0.13
  -8  -3   0    0.98    0.13
   8   3   0    0.99    0.13
  -8   3   0    1.06    0.13
   8   3   0    1.25    0.15
  -9  -3   0    0.49    0.11
  -9   3   0    0.42    0.11
   9   3   0    0.33    0.12
 -10   3   0    0.35    0.11
  10   3   0    0.04    0.12
  11   3   0    3.42    0.27
 -11   3   0    3.22    0.24
   0  -4   0    1.84    0.12
  -1  -4   0    7.68    0.25
   1  -4   0    7.60    0.25
   1   4   0    7.65    0.19
   1   4   0    7.43    0.19
   1   4   0    7.46    0.25
   2  -4   0    4.68    0.19
  -2  -4   0    4.43    0.18
  -2  -4   0    4.53    0.19
   2   4   0    3.91    0.14
  -2   4   0    4.54    0.13
  -2   4   0    4.28    0.12
   2   4   0    4.42    0.14
   2   4   0    4.62    0.19
  -3  -4   0   12.84    0.31
  -3  -4   0   12.54    0.37
  -3  -4   0   12.96    0.37
   3   4   0   12.57    0.37
  -3   4   0   12.85    0.31
   3   4   0   12.11    0.32
   3   4   0   12.91    0.33
  -3   4   0   13.08    0.31
  -4  -4   0   52.51    1.25
  -4  -4   0   54.98    1.19
   4  -4   0   55.52    1.16
  -4   4   0   55.56    1.19
   4   4   0   57.16    1.21
  -4   4   0   55.09    1.19
   4   4   0   52.02    1.23
   4   4   0   53.29    1.20
   5  -4   0    4.72    0.17
  -5  -4   0    4.98    0.19
  -5   4   0    4.94    0.19
   5   4   0    4.87    0.22
  -5   4   0    4.64    0.19
   5   4   0    4.65    0.20
   5   4   0    5.07    0.21
  -6  -4   0   10.40    0.36
  -6  -4   0   11.11    0.34
  -6   4   0   10.52    0.33
   6   4   0   10.74    0.35
   6   4   0   11.31    0.38
  -7  -4   0    6.54    0.28
  -7  -4   0    6.46    0.26
  -7   4   0    6.10    0.25
   7   4   0    6.08    0.26
   7   4   0    6.58    0.28
  -8  -4   0    4.25    0.24
  -8   4   0    4.11    0.22
   8   4   0    4.44    0.23
   9   4   0    0.20    0.11
  -9   4   0    0.07    0.09
  10   4   0    0.11    0.11
 -10   4   0    0.26    0.11
   0  -5   0    0.06    0.06
   1  -5   0    3.43    0.17
  -1  -5   0    2.93    0.16
  -1  -5   0    3.16    0.17
   1   5   0    3.13    0.17
   1   5   0    3.23    0.10
   1   5   0    3.27    0.10
   2  -5   0   11.83    0.36
  -2  -5   0   11.18    0.35
  -2  -5   0   10.59    0.34
  -2   5   0   11.33    0.25
   2   5   0   11.28    0.28
   2   5   0   10.90    0.28
  -2   5   0   11.02    0.25
   2   5   0   11.01    0.35
  -3  -5   0    2.42    0.16
  -3   5   0    2.64    0.11
   3   5   0    2.59    0.12
  -3   5   0    2.61    0.10
   3   5   0    2.54    0.16
  -4  -5   0    0.72    0.11
   4   5   0    0.58    0.10
   4   5   0    0.58    0.08
  -4   5   0    0.62    0.07
  -5  -5   0    1.19    0.14
  -5   5   0    1.06    0.10
   5   5   0    1.01    0.11
   5   5   0    0.98    0.13
  -6  -5   0   -0.05    0.08
   6   5   0    0.39    0.11
   6   5   0    0.03    0.07
  -6   5   0   -0.02    0.06
  -7  -5   0   -0.02    0.09
   7   5   0    0.05    0.08
  -7   5   0   -0.02    0.07
  -8  -5   0    0.01    0.09
   8   5   0    0.03    0.09
  -8   5   0   -0.01    0.08
  -9   5   0    0.49    0.11
   9   5   0    0.61    0.12
   0  -6   0    0.03    0.07
  -1  -6   0    3.33    0.18
  -2  -6   0    1.43    0.14
   2   6   0    1.50    0.09
   2   6   0    1.62    0.14
  -3  -6   0    0.24    0.09
   3   6   0    0.27    0.08
  -3   6   0    0.17    0.04
   3   6   0    0.19    0.06
  -4  -6   0    0.07    0.09
  -4   6   0    0.09    0.05
   4   6   0    0.18    0.08
   4   6   0    0.11    0.06
  -5  -6   0    3.99    0.23
  -5   6   0    3.94    0.16
   5   6   0    4.01    0.19
  -6  -6   0    2.43    0.19
  -6   6   0    2.30    0.14
   6   6   0    2.16    0.16
  -7  -6   0    3.25    0.24
   7   6   0    3.13    0.20
  -7   6   0    3.40    0.18
  -8  -6   0    1.18    0.17
   8   6   0    1.02    0.14
  -8   6   0    1.12    0.13
   0  -7   0   -0.01    0.08
  -1  -7   0    0.30    0.11
  -2  -7   0    4.03    0.23
   2   7   0    4.31    0.13
  -3  -7   0    0.13    0.09
   3   7   0   -0.06    0.05
  -4  -7   0    0.37    0.12
   4   7   0    0.18    0.07
  -5  -7   0    0.80    0.15
  -5   7   0    0.73    0.08
   5   7   0    0.77    0.10
  -6  -7   0    0.13    0.12
  -6   7   0    0.02    0.07
   6   7   0   -0.01    0.08
  -7  -7   0    8.10    0.38
   7   7   0    8.84    0.33
  -7   7   0    8.29    0.29
   0  -8   0    1.23    0.16
  -1  -8   0    0.62    0.13
   1  -8   0    0.63    0.13
  -2  -8   0   -0.01    0.10
  -3  -8   0    1.10    0.16
  -4  -8   0    0.06    0.11
 -12   0   1   -0.10    0.10
  12   0  -1    0.02    0.12
 -11   0   1    5.47    0.30
  11   0  -1    5.68    0.30
  10   0  -1   -0.08    0.09
 -10   0   1   -0.01    0.09
   9   0  -1    3.77    0.21
  -9   0   1    3.88    0.22
   8   0  -1   -0.08    0.07
  -8   0   1   -0.03    0.07
   7   0  -1    8.15    0.28
  -7   0   1    7.68    0.28
  -6   0   1   -0.06    0.05
   6   0  -1   -0.09    0.05
   5   0  -1   73.14    1.59
  -5   0   1   73.90    1.60
  -4   0   1   -0.07    0.03
   4   0  -1   -0.04    0.04
   4   0  -1   -0.01    0.04
  -4   0   1   -0.03    0.04
   3   0  -1  782.56   15.81
   3   0  -1  742.33   15.74
  -3   0   1  727.11   15.76
  -3   0   1  770.71   15.81
   2   0  -1   -0.07    0.02
   2   0  -1   -0.06    0.02
  -2   0   1   -0.06    0.02
  -2   0   1   -0.03    0.02
   1   0  -1    3.44    0.09
  -1   0   1    3.44    0.09
  -1   0   1    3.47    0.09
   1   0  -1    3.43    0.09
   0   0  -1   -0.29    0.01
  -1   0  -1   44.54    0.95
   1   0   1   44.94    0.97
  -1   0  -1   44.15    0.94
  -1   0  -1   45.35    0.94
   1   0   1   44.59    0.94
   1   0   1   45.46    0.94
   2   0   1    0.19    0.03
   2   0   1    0.02    0.03
   2   0   1    0.02    0.02
  -2   0  -1   -0.06    0.03
  -3   0  -1   13.81    0.35
   3   0   1   14.00    0.35
   3   0   1   14.21    0.35
   3   0   1   14.29    0.34
  -3   0  -1   14.00    0.35
   4   0   1   -0.03    0.03
  -4   0  -1    0.00    0.04
   4   0   1    0.01    0.04
  -4   0  -1    0.01    0.04
  -5   0  -1    6.44    0.22
   5   0   1    6.33    0.22
   6   0   1   -0.07    0.05
  -6   0  -1   -0.02    0.05
  -7   0  -1   72.15    1.61
   7   0   1   71.57    1.61
   8   0   1    0.03    0.08
  -8   0  -1   -0.05    0.07
  -9   0  -1    2.52    0.18
   9   0   1    2.76    0.20
 -10   0  -1   -0.14    0.08
  10   0   1   -0.08    0.09
  11   0   1    4.04    0.26
 -11   0  -1    4.47    0.27
  12   0   1    0.09    0.12
 -12   0  -1   -0.10    0.11
 -12  -1   1    0.02    0.12
  12   1  -1    0.11    0.13
 -12   1   1   -0.11    0.10
  11  -1  -1    3.88    0.25
 -11  -1   1    4.28    0.26
 -11   1   1    4.06    0.26
  11   1  -1    4.09    0.26
 -10  -1   1    0.14    0.10
  10  -1  -1   -0.18    0.08
 -10   1   1    0.02    0.10
  10   1  -1    0.02    0.09
  -9  -1   1   -0.02    0.08
   9  -1  -1    0.02    0.08
  -9   1   1   -0.03    0.08
   9   1  -1   -0.12    0.08
   8  -1  -1    0.47    0.09
  -8  -1   1    0.49    0.09
   8   1  -1    0.46    0.10
  -8   1   1    0.62    0.10
   7  -1  -1    2.42    0.15
  -7  -1   1    2.31    0.15
   7   1  -1    2.64    0.16
  -7   1   1    2.29    0.16
  -6  -1   1   13.36    0.39
   6  -1  -1   13.68    0.38
  -6   1   1   14.03    0.39
   6   1  -1   13.62    0.39
   5  -1  -1    6.41    0.22
  -5  -1   1    6.24    0.22
  -5   1   1    6.30    0.22
   5   1  -1    6.46    0.22
  -5   1   1    6.35    0.23
   4  -1  -1    5.22    0.18
   4  -1  -1    5.37    0.17
  -4  -1   1    5.00    0.18
  -4  -1   1    5.38    0.18
   4   1  -1    5.36    0.19
  -4   1   1    5.50    0.18
  -4   1   1    5.15    0.18
   4   1  -1    5.22    0.18
  -3  -1   1  100.33    2.08
  -3  -1   1   96.64    2.07
   3  -1  -1   99.62    2.07
  -3  -1   1   97.24    2.10
   3  -1  -1   98.27    2.07
  -3   1   1   98.59    2.07
  -3   1   1  100.06    2.07
   3   1  -1  100.17    2.08
   3   1  -1   99.64    2.10
   3   1  -1   98.00    2.08
  -2  -1   1  158.08    3.30
   2  -1  -1  163.04    3.29
  -2  -1   1  155.66    3.45
  -2  -1   1  155.74    3.33
   2  -1  -1  158.97    3.37
  -2   1   1  158.91    3.34
  -2   1   1  157.79    3.37
   2   1  -1  157.92    3.36
   2   1  -1  156.42    3.43
   2   1  -1  158.50    3.38
  -1  -1   1  383.41    7.68
  -1  -1   1  353.21    7.80
   1  -1  -1  374.17    7.64
  -1  -1   1  370.79    7.67
  -1  -1   1  355.05    7.63
   1  -1  -1  368.01    7.65
  -1   1   1  380.15    7.66
   1   1  -1  380.92    7.68
   1   1  -1  367.50    7.67
   1   1  -1  357.36    7.81
   1   1  -1  370.15    7.67
   0  -1   1  107.65    2.30
   0  -1  -1  106.61    2.28
   0  -1  -1  107.44    2.25
   0  -1   1  107.89    2.24
   0   1   1  109.01    2.26
   0   1   1  105.95    2.24
   1  -1   1  143.57    2.98
   1  -1   1  139.58    2.98
  -1  -1  -1  140.69    3.01
  -1  -1  -1  142.03    3.01
  -1  -1  -1  138.21    3.08
  -1  -1  -1  143.53    2.98
   1   1   1  142.35    3.03
   1   1   1  140.90    3.00
   1   1   1  141.34    3.01
  -1   1  -1  145.59    3.01
   1   1   1  139.68    3.02
  -1   1  -1  142.12    3.01
  -2  -1  -1 1000.00   20.13
  -2  -1  -1  953.89   20.11
  -2  -1  -1  946.77   20.38
   2   1   1  970.20   20.14
   2   1   1  978.42   20.13
   2   1   1  980.97   20.38
  -3  -1  -1   30.26    0.67
   3  -1   1   29.23    0.66
  -3  -1  -1   29.27    0.67
   3  -1   1   29.88    0.67
  -3   1  -1   30.17    0.67
   3   1   1   29.28    0.67
  -3   1  -1   30.23    0.67
   3   1   1   30.06    0.68
   3   1   1   30.10    0.67
  -4  -1  -1   26.16    0.62
  -4  -1  -1   26.62    0.62
   4  -1   1   25.92    0.61
   4   1   1   26.16    0.62
   4   1   1   26.75    0.62
  -4   1  -1   26.21    0.62
  -4   1  -1   26.87    0.62
  -5  -1  -1   -0.07    0.05
   5  -1   1   -0.13    0.05
  -5   1  -1   -0.05    0.05
  -5   1  -1   -0.06    0.06
   5   1   1   -0.05    0.06
  -6  -1  -1    1.87    0.13
   6  -1   1    1.87    0.13
  -6   1  -1    1.74    0.13
   6   1   1    2.03    0.14
   7  -1   1    1.29    0.12
  -7  -1  -1    1.43    0.14
  -7   1  -1    1.54    0.14
   7   1   1    1.51    0.13
  -8  -1  -1    0.49    0.10
   8  -1   1    0.49    0.10
   8   1   1    0.50    0.10
  -8   1  -1    0.48    0.10
  -9  -1  -1    1.34    0.15
   9  -1   1    1.30    0.14
   9   1   1    1.24    0.15
  -9   1  -1    1.36    0.15
  10  -1   1    0.30    0.11
 -10  -1  -1    0.14    0.11
 -10   1  -1    0.45    0.11
  10   1   1    0.47    0.12
 -11  -1  -1    0.37    0.13
  11  -1   1    0.19    0.11
  11   1   1    0.14    0.11
 -11   1  -1    0.14    0.11
 -11  -2   1    2.13    0.21
  11   2  -1    1.88    0.20
 -11   2   1    1.87    0.20
 -10  -2   1    5.86    0.28
  10  -2  -1    5.61    0.27
 -10   2   1    5.24    0.29
  10   2  -1    5.32    0.28
   9  -2  -1    0.24    0.10
  -9  -2   1    0.30    0.11
   9   2  -1    0.33    0.10
  -9   2   1    0.19    0.09
  -8  -2   1    4.96    0.23
   8  -2  -1    5.14    0.23
   8   2  -1    5.01    0.24
  -8   2   1    4.55    0.22
   7  -2  -1   16.92    0.47
  -7  -2   1   16.73    0.47
  -7   2   1   17.03    0.48
   7   2  -1   16.87    0.48
   6  -2  -1    0.10    0.06
  -6  -2   1   -0.01    0.06
   6   2  -1    0.00    0.06
  -6   2   1    0.20    0.07
  -6   2   1    0.14    0.07
  -5  -2   1   20.11    0.51
   5  -2  -1   20.23    0.50
  -5  -2   1   19.95    0.52
  -5   2   1   21.16    0.52
  -5   2   1   20.34    0.51
   5   2  -1   21.77    0.53
   5   2  -1   20.42    0.52
  -4  -2   1   44.66    1.04
  -4  -2   1   46.18    1.02
   4  -2  -1   45.48    1.01
  -4   2   1   46.95    1.02
   4   2  -1   47.42    1.03
   4   2  -1   48.10    1.03
  -4   2   1   45.56    1.02
  -3  -2   1   23.03    0.52
  -3  -2   1   22.29    0.52
   3  -2  -1   23.40    0.51
   3  -2  -1   22.67    0.52
  -3  -2   1   22.19    0.54
  -3   2   1   23.33    0.52
   3   2  -1   23.14    0.53
  -3   2   1   23.08    0.52
   3   2  -1   22.62    0.53
   3   2  -1   22.83    0.54
   2  -2  -1    0.00    0.02
   2  -2  -1    0.04    0.02
  -2  -2   1    0.06    0.03
  -2  -2   1    0.03    0.02
  -2  -2   1    0.02    0.03
  -2   2   1    0.02    0.02
   2   2  -1    0.00    0.03
   2   2  -1    0.00    0.03
  -2   2   1    0.02    0.02
   2   2  -1    0.00    0.03
   2   2  -1    0.04    0.03
  -1  -2   1  123.08    2.74
  -1  -2   1  124.43    2.67
   1  -2  -1  131.98    2.64
  -1   2   1  128.20    2.66
   1   2  -1  128.15    2.67
   1   2  -1  128.44    2.67
  -1   2   1  126.55    2.67
   0  -2   1   27.52    0.60
   0  -2  -1   26.49    0.59
   0   2   1   26.46    0.59
   0   2  -1   26.79    0.56
   0   2   1   27.68    0.57
   0   2  -1   27.59    0.60
   1  -2   1   32.63    0.66
   1  -2   1   32.52    0.66
  -1  -2  -1   31.86    0.70
  -1  -2  -1   31.57    0.67
  -1  -2  -1   31.21    0.71
  -1   2  -1   32.05    0.67
   1   2   1   31.16    0.70
   1   2   1   32.02    0.68
  -1   2  -1   31.72    0.67
   2  -2   1    3.62    0.10
  -2  -2  -1    3.73    0.12
  -2  -2  -1    3.44    0.11
  -2  -2  -1    3.62    0.13
   2  -2   1    3.64    0.11
   2   2   1    3.64    0.13
  -2   2  -1    3.59    0.11
   2   2   1    3.52    0.12
   2   2   1    3.56    0.13
   2   2   1    3.48    0.12
  -2   2  -1    3.66    0.11
   3  -2   1    7.07    0.19
   3  -2   1    7.15    0.20
  -3  -2  -1    7.32    0.21
  -3  -2  -1    6.93    0.20
  -3   2  -1    6.96    0.20
  -3   2  -1    7.13    0.20
   3   2   1    7.16    0.21
   3   2   1    7.26    0.22
   3   2   1    7.32    0.21
  -4  -2  -1   15.91    0.40
  -4  -2  -1   15.92    0.42
   4  -2   1   16.32    0.39
  -4   2  -1   15.35    0.40
  -4   2  -1   16.01    0.40
   4   2   1   15.31    0.40
   4   2   1   16.14    0.41
   5  -2   1   41.65    0.97
  -5  -2  -1   43.27    1.01
  -5  -2  -1   42.73    0.99
   5   2   1   41.91    0.99
  -5   2  -1   44.47    0.99
  -5   2  -1   45.10    0.99
   5   2   1   45.39    1.00
   6  -2   1   18.44    0.48
  -6  -2  -1   18.56    0.50
  -6  -2  -1   18.91    0.51
  -6   2  -1   18.78    0.50
   6   2   1   18.17    0.50
   7  -2   1   11.05    0.34
  -7  -2  -1   10.72    0.35
   7   2   1   10.36    0.35
  -7   2  -1   10.55    0.35
   8  -2   1   -0.09    0.08
  -8  -2  -1   -0.09    0.07
   8   2   1   -0.11    0.08
  -8   2  -1   -0.03    0.08
  -9  -2  -1    0.06    0.09
   9  -2   1    0.02    0.08
   9   2   1   -0.05    0.09
  -9   2  -1    0.15    0.09
 -10  -2  -1    0.07    0.10
 -10   2  -1   -0.04    0.09
  10   2   1    0.03    0.10
 -11  -2  -1   -0.10    0.10
  11   2   1    0.16    0.12
 -11   2  -1   -0.02    0.11
 -11   3   1    3.35    0.26
  11   3  -1    3.37    0.25
 -10   3   1    3.96    0.25
  10   3  -1    3.63    0.25
  -9  -3   1   -0.16    0.08
  -9   3   1   -0.03    0.08
   9   3  -1    0.02    0.09
  -8  -3   1    2.76    0.18
   8  -3  -1    2.49    0.17
   8   3  -1    2.46    0.19
   8   3  -1    2.42    0.18
  -8   3   1    2.28    0.18
   7  -3  -1   23.44    0.58
  -7  -3   1   23.15    0.60
  -7   3   1   22.33    0.60
   7   3  -1   22.02    0.60
   7   3  -1   22.81    0.62
   6  -3  -1    4.17    0.17
  -6  -3   1    4.01    0.19
  -6  -3   1    4.13    0.21
   6   3  -1    4.17    0.19
  -6   3   1    4.19    0.20
   6   3  -1    3.80    0.19
  -6   3   1    3.80    0.18
   5  -3  -1   33.16    0.76
  -5  -3   1   33.20    0.78
  -5  -3   1   32.14    0.80
   5   3  -1   32.93    0.79
   5   3  -1   34.13    0.79
  -5   3   1   34.57    0.78
  -5   3   1   33.58    0.78
   5   3  -1   32.77    0.80
  -4  -3   1    4.27    0.18
  -4  -3   1    4.08    0.15
   4  -3  -1    4.18    0.14
  -4   3   1    4.18    0.16
  -4   3   1    3.94    0.15
   4   3  -1    4.31    0.16
   4   3  -1    3.88    0.17
   4   3  -1    4.41    0.17
   3  -3  -1   20.28    0.45
  -3  -3   1   20.62    0.47
  -3  -3   1   20.08    0.51
   3  -3  -1   20.98    0.46
   3   3  -1   20.29    0.48
   3   3  -1   20.08    0.51
  -3   3   1   20.52    0.47
   3   3  -1   20.77    0.48
  -3   3   1   20.30    0.47
  -2  -3   1   10.48    0.29
   2  -3  -1   10.26    0.22
  -2  -3   1   10.71    0.25
  -2  -3   1   10.15    0.28
   2  -3  -1   10.93    0.23
  -2  -3   1   10.38    0.25
  -2   3   1   10.28    0.25
   2   3  -1    9.76    0.25
   2   3  -1   10.04    0.26
   2   3  -1   10.37    0.29
  -2   3   1   10.49    0.25
  -1  -3   1    0.93    0.07
  -1  -3   1    0.81    0.07
   1  -3  -1    0.60    0.06
  -1   3   1    0.73    0.04
   1   3  -1    0.66    0.05
   1   3  -1    0.76    0.05
   1   3  -1    0.78    0.07
  -1   3   1    0.71    0.04
   0  -3  -1   29.16    0.67
   0  -3   1   28.77    0.67
   0   3   1   30.48    0.61
   0   3  -1   28.69    0.61
  -1  -3  -1   82.11    1.80
  -1  -3  -1   84.05    1.76
  -1  -3  -1   85.75    1.72
   1  -3   1   82.73    1.76
   1   3   1   82.89    1.76
   1   3   1   85.51    1.73
  -1   3  -1   83.20    1.73
  -1   3  -1   81.44    1.73
   1   3   1   82.85    1.73
   2  -3   1   10.84    0.24
  -2  -3  -1   10.82    0.30
   2  -3   1   10.54    0.24
  -2  -3  -1   11.12    0.26
  -2  -3  -1   11.04    0.30
  -2  -3  -1   10.73    0.26
  -2   3  -1   10.79    0.26
   2   3   1   10.74    0.27
   2   3   1   11.05    0.30
   2   3   1   10.67    0.27
  -2   3  -1   10.91    0.26
  -3  -3  -1    1.94    0.10
  -3  -3  -1    2.12    0.12
   3  -3   1    1.94    0.08
   3  -3   1    2.07    0.09
   3   3   1    1.91    0.10
   3   3   1    2.05    0.11
   3   3   1    2.02    0.10
  -3   3  -1    2.19    0.10
  -3   3  -1    2.00    0.09
  -4  -3  -1    7.21    0.23
  -4  -3  -1    7.64    0.25
   4  -3   1    7.30    0.21
   4   3   1    7.68    0.24
   4   3   1    7.14    0.23
   4   3   1    7.23    0.25
  -4   3  -1    7.66    0.23
  -4   3  -1    7.34    0.23
  -5  -3  -1   17.84    0.47
   5  -3   1   18.11    0.45
  -5  -3  -1   17.86    0.49
  -5   3  -1   18.70    0.47
   5   3   1   19.03    0.49
   5   3   1   17.50    0.47
  -5   3  -1   18.53    0.47
   5   3   1   17.41    0.48
  -6  -3  -1   34.17    0.85
   6  -3   1   34.08    0.80
  -6  -3  -1   34.86    0.83
   6   3   1   33.11    0.84
   6   3   1   34.56    0.83
  -6   3  -1   37.00    0.84
  -6   3  -1   34.07    0.82
   7  -3   1    9.51    0.30
  -7  -3  -1    8.92    0.31
  -7  -3  -1    8.84    0.33
  -7   3  -1    9.19    0.32
   7   3   1    8.90    0.32
   7   3   1    9.31    0.33
   8  -3   1    1.73    0.15
  -8  -3  -1    1.92    0.18
   8   3   1    1.70    0.16
   8   3   1    1.75    0.17
  -8   3  -1    1.64    0.16
  -9  -3  -1   -0.01    0.09
  -9   3  -1   -0.02    0.09
   9   3   1   -0.02    0.09
 -10   3  -1    0.91    0.15
  10   3   1    0.85    0.15
  11   3   1   -0.07    0.12
 -11   3  -1   -0.01    0.10
  10   4  -1    0.94    0.15
 -10   4   1    0.90    0.14
  -9   4   1    1.83    0.18
   9   4  -1    1.80    0.17
   8   4  -1    1.79    0.17
  -8   4   1    1.91    0.16
  -7  -4   1    5.07    0.25
  -7  -4   1    5.39    0.24
   7   4  -1    5.47    0.26
  -7   4   1    5.71    0.24
   7   4  -1    5.34    0.25
  -6  -4   1   18.17    0.53
  -6  -4   1   19.04    0.50
   6   4  -1   18.35    0.51
   6   4  -1   19.09    0.54
  -6   4   1   18.52    0.50
  -5  -4   1    4.70    0.21
   5  -4  -1    4.79    0.16
  -5  -4   1    4.93    0.18
   5   4  -1    4.69    0.20
   5   4  -1    4.96    0.21
  -5   4   1    4.91    0.19
  -5   4   1    4.81    0.19
   5   4  -1    4.62    0.21
  -4  -4   1   27.67    0.71
   4  -4  -1   28.86    0.63
  -4  -4   1   28.11    0.65
  -4   4   1   29.07    0.66
   4   4  -1   28.46    0.71
   4   4  -1   28.59    0.67
  -4   4   1   28.83    0.66
   4   4  -1   29.22    0.68
  -3  -4   1    0.65    0.09
  -3  -4   1    0.97    0.10
  -3  -4   1    0.70    0.07
  -3   4   1    0.88    0.07
   3   4  -1    0.75    0.09
  -3   4   1    0.77    0.06
   3   4  -1    0.75    0.07
   3   4  -1    0.78    0.07
  -2  -4   1    0.85    0.09
   2  -4  -1    0.90    0.09
  -2  -4   1    0.99    0.10
   2   4  -1    0.75    0.07
   2   4  -1    0.83    0.07
   2   4  -1    0.93    0.10
  -2   4   1    0.99    0.06
  -2   4   1    0.93    0.06
  -1  -4   1   53.60    1.19
  -1  -4   1   52.68    1.19
   1  -4  -1   54.03    1.18
   1   4  -1   53.28    1.12
   1   4  -1   53.26    1.19
   1   4  -1   53.05    1.12
   0  -4  -1  126.94    2.64
   0  -4   1  127.39    2.65
   0   4   1  119.57    2.60
   0   4   1  129.65    2.61
  -1  -4  -1    1.32    0.11
   1  -4   1    1.08    0.10
  -1  -4  -1    1.31    0.11
   1   4   1    1.29    0.07
   1   4   1    1.43    0.07
   1   4   1    1.44    0.11
  -2  -4  -1   44.72    0.92
  -2  -4  -1   42.86    0.99
  -2  -4  -1   42.90    1.00
   2  -4   1   43.70    0.99
   2   4   1   43.38    0.99
   2   4   1   43.64    0.94
  -2   4  -1   43.63    0.92
  -2   4  -1   42.92    0.92
   3  -4   1    2.07    0.06
  -3  -4  -1    1.85    0.10
  -3  -4  -1    2.14    0.14
  -3   4  -1    2.17    0.10
   3   4   1    1.89    0.11
   3   4   1    1.95    0.11
  -3   4  -1    1.78    0.09
   3   4   1    1.82    0.12
   4  -4   1    9.52    0.25
  -4  -4  -1    9.59    0.27
  -4  -4  -1    9.29    0.31
  -4   4  -1    9.42    0.27
   4   4   1    9.85    0.29
   4   4   1    9.38    0.28
  -4   4  -1   10.11    0.27
   4   4   1    9.20    0.31
   5  -4   1    1.17    0.09
  -5  -4  -1    1.26    0.12
  -5  -4  -1    1.33    0.13
  -5   4  -1    1.44    0.11
   5   4   1    1.42    0.13
   5   4   1    1.14    0.12
  -5   4  -1    1.41    0.12
   5   4   1    1.26    0.12
  -6  -4  -1   13.09    0.43
  -6  -4  -1   14.57    0.40
   6   4   1   13.43    0.43
  -6   4  -1   13.62    0.39
   6   4   1   13.26    0.40
  -7  -4  -1    2.29    0.18
  -7  -4  -1    2.12    0.17
   7   4   1    2.43    0.18
  -7   4  -1    1.97    0.16
   7   4   1    2.48    0.18
  -8  -4  -1    7.91    0.34
   8   4   1    8.37    0.33
  -8   4  -1    8.33    0.32
  -9   4  -1    0.10    0.09
   9   4   1    0.11    0.10
  10   4   1    0.53    0.14
 -10   4  -1    0.64    0.13
 -10   5   1    0.01    0.10
   9   5  -1    0.57    0.13
  -9   5   1    0.42    0.11
  -8  -5   1    0.10    0.10
  -8   5   1   -0.03    0.07
   8   5  -1   -0.04    0.08
  -7  -5   1    3.36    0.22
  -7   5   1    3.15    0.18
   7   5  -1    4.15    0.21
  -6  -5   1    6.43    0.28
   6   5  -1    6.57    0.26
  -6   5   1    6.84    0.24
   6   5  -1    6.57    0.29
  -5  -5   1   27.48    0.72
  -5   5   1   26.44    0.64
   5   5  -1   26.03    0.71
   5   5  -1   26.61    0.66
  -4  -5   1   11.17    0.36
   4   5  -1   10.84    0.31
  -4   5   1   10.97    0.29
   4   5  -1   10.12    0.36
  -3  -5   1   20.70    0.56
   3   5  -1   20.52    0.50
   3   5  -1   20.12    0.56
  -3   5   1   21.54    0.48
  -3   5   1   21.20    0.48
  -2  -5   1    9.61    0.33
   2  -5  -1    9.56    0.32
  -2  -5   1    9.49    0.31
  -2   5   1    9.66    0.23
   2   5  -1    9.36    0.32
   2   5  -1    9.69    0.25
   2   5  -1    9.95    0.25
   1  -5  -1    5.38    0.23
  -1  -5   1    5.32    0.22
  -1  -5   1    5.37    0.23
   1   5  -1    5.39    0.22
   1   5  -1    5.46    0.14
   1   5  -1    5.30    0.14
   0  -5   1   12.79    0.39
   0  -5  -1   13.11    0.39
   1  -5   1    0.83    0.10
  -1  -5  -1    0.78    0.10
  -1  -5  -1    0.96    0.11
   1   5   1    0.88    0.06
   1   5   1    0.84    0.10
   1   5   1    0.85    0.06
  -2  -5  -1    0.07    0.06
  -2  -5  -1    0.01    0.06
  -2   5  -1    0.01    0.03
   2   5   1    0.01    0.04
   2   5   1    0.06    0.06
   2   5   1    0.06    0.04
  -2   5  -1   -0.02    0.03
  -3  -5  -1    2.58    0.17
   3   5   1    2.38    0.12
  -3   5  -1    2.39    0.10
   3   5   1    2.28    0.12
   3   5   1    2.31    0.15
  -3   5  -1    2.43    0.10
  -4  -5  -1    0.00    0.07
   4   5   1    0.08    0.07
  -4   5  -1    0.00    0.05
   4   5   1    0.07    0.06
  -5  -5  -1    8.44    0.32
   5   5   1    8.61    0.32
  -5   5  -1    8.25    0.26
   5   5   1    8.46    0.28
  -6  -5  -1    4.92    0.25
   6   5   1    5.20    0.22
   6   5   1    5.37    0.26
  -6   5  -1    5.06    0.21
  -7  -5  -1    1.38    0.16
   7   5   1    1.22    0.13
  -7   5  -1    1.53    0.14
  -8  -5  -1    0.12    0.10
   8   5   1    0.01    0.09
  -8   5  -1    0.06    0.08
  -9  -5  -1    0.00    0.11
  -9   5  -1   -0.03    0.09
   9   5   1   -0.01    0.09
  -8  -6   1   -0.05    0.11
   8   6  -1    0.06    0.10
  -8   6   1   -0.05    0.07
  -7  -6   1    1.29    0.17
   7   6  -1    1.16    0.14
  -7   6   1    1.47    0.13
  -6  -6   1    0.93    0.15
   6   6  -1    0.67    0.11
  -6   6   1    0.89    0.10
  -5  -6   1    1.20    0.15
   5   6  -1    1.09    0.11
  -5   6   1    1.00    0.09
  -4  -6   1    0.09    0.09
   4   6  -1    0.23    0.07
   4   6  -1    0.27    0.09
  -4   6   1    0.15    0.05
  -3  -6   1    0.08    0.08
  -3   6   1   -0.01    0.03
   3   6  -1    0.00    0.07
   3   6  -1   -0.05    0.05
  -2  -6   1    0.09    0.07
   2   6  -1    0.05    0.04
   2   6  -1   -0.02    0.07
  -1  -6   1    0.39    0.09
   0  -6   1    6.08    0.25
   0  -6  -1    6.20    0.26
  -1  -6  -1    1.15    0.13
   1   6   1    1.03    0.06
   1   6   1    0.97    0.06
  -2  -6  -1    1.94    0.15
   2   6   1    1.92    0.09
   2   6   1    1.77    0.15
  -3  -6  -1    0.81    0.12
   3   6   1    0.93    0.12
   3   6   1    0.79    0.08
  -4  -6  -1    0.18    0.09
   4   6   1    0.17    0.06
  -4   6  -1    0.14    0.05
   4   6   1    0.24    0.09
  -5  -6  -1    6.79    0.30
  -5   6  -1    6.90    0.23
   5   6   1    6.73    0.25
  -6  -6  -1   -0.06    0.09
  -6   6  -1   -0.09    0.06
   6   6   1   -0.01    0.07
  -7  -6  -1    0.59    0.13
  -7   6  -1    0.61    0.10
   7   6   1    0.51    0.11
  -8  -6  -1    0.17    0.12
  -8   6  -1   -0.11    0.08
   8   6   1    0.07    0.09
  -7  -7   1    1.74    0.20
  -7   7   1    1.32    0.13
   7   7  -1    1.38    0.15
  -6  -7   1    0.10    0.11
   6   7  -1    0.08    0.08
  -6   7   1    0.05    0.07
  -5  -7   1    0.06    0.11
  -5   7   1    0.05    0.06
   5   7  -1    0.09    0.07
  -4  -7   1    7.20    0.31
   4   7  -1    7.06    0.24
  -3  -7   1    0.10    0.10
   3   7  -1    0.07    0.05
  -2  -7   1    0.39    0.11
  -1  -7   1    2.75    0.19
   0  -7   1   -0.01    0.08
   0  -7  -1    0.02    0.08
  -1  -7  -1   10.12    0.37
   1  -7   1    9.59    0.35
  -2  -7  -1    1.96    0.17
   2   7   1    2.16    0.10
  -3  -7  -1    2.90    0.21
   3   7   1    3.21    0.14
  -4  -7  -1   -0.13    0.09
   4   7   1   -0.06    0.06
  -5  -7  -1    0.17    0.11
   5   7   1    0.00    0.07
  -5   7  -1    0.02    0.06
  -6  -7  -1    3.73    0.25
  -6   7  -1    3.84    0.18
   6   7   1    3.60    0.20
  -7  -7  -1    0.13    0.13
  -7   7  -1    0.01    0.08
   7   7   1   -0.12    0.09
  -4  -8   1   -0.03    0.11
  -3  -8   1    0.00    0.10
  -2  -8   1    0.09    0.09
  -1  -8   1    0.34    0.11
   1  -8  -1    0.33    0.11
   0  -8   1    2.74    0.21
   0  -8  -1    2.76    0.21
  -1  -8  -1    0.27    0.11
   1  -8   1    0.32    0.11
  -2  -8  -1    0.77    0.14
   2  -8   1    0.99    0.15
  -3  -8  -1    0.67    0.14
  -4  -8  -1   -0.03    0.10
  12   0  -2   -0.01    0.12
 -12   0   2   -0.04    0.11
  11   0  -2   -0.11    0.10
 -11   0   2    0.16    0.11
 -10   0   2    0.08    0.09
  10   0  -2    0.15    0.10
  -9   0   2    0.04    0.08
   9   0  -2    0.00    0.08
   8   0  -2    2.36    0.17
  -8   0   2    2.31    0.16
  -7   0   2   -0.08    0.06
   7   0  -2   -0.08    0.06
   6   0  -2    0.32    0.07
  -6   0   2    0.39    0.08
  -5   0   2   -0.13    0.05
   5   0  -2   -0.17    0.05
   4   0  -2   23.08    0.54
  -4   0   2   22.81    0.54
   4   0  -2   22.86    0.54
  -4   0   2   22.45    0.54
  -3   0   2   -0.04    0.04
   3   0  -2   -0.17    0.03
   2   0  -2    1.66    0.07
   2   0  -2    1.47    0.07
  -2   0   2    1.48    0.07
  -2   0   2    1.64    0.07
  -1   0   2   -0.08    0.01
   1   0  -2   -0.07    0.01
  -1   0   2   -0.06    0.01
   0   0   2  240.01    5.04
  -1   0  -2   -0.03    0.01
  -1   0  -2   -0.02    0.01
  -1   0  -2    0.04    0.02
   1   0   2    0.06    0.02
   1   0   2   -0.02    0.01
   1   0   2   -0.02    0.02
   3   0   2   -0.01    0.03
   3   0   2   -0.04    0.03
  -3   0  -2    0.00    0.03
   3   0   2    0.01    0.03
   4   0   2   17.88    0.44
  -4   0  -2   18.18    0.45
  -4   0  -2   17.59    0.44
   4   0   2   17.50    0.44
  -5   0  -2    0.05    0.05
   5   0   2    0.02    0.05
  -6   0  -2   31.24    0.75
   6   0   2   30.43    0.74
   7   0   2   -0.06    0.06
  -7   0  -2   -0.06    0.07
  -8   0  -2    5.02    0.24
   8   0   2    4.53    0.22
  -9   0  -2   -0.07    0.08
   9   0   2    0.01    0.08
 -10   0  -2    0.66    0.12
  10   0   2    0.51    0.12
  11   0   2    0.00    0.11
 -11   0  -2   -0.05    0.10
 -12  -1   2    2.80    0.24
 -12   1   2    2.77    0.24
  12   1  -2    2.66    0.25
 -11  -1   2    0.04    0.11
  11  -1  -2    0.10    0.11
 -11   1   2    0.12    0.12
  11   1  -2    0.26    0.13
  10  -1  -2    1.35    0.16
 -10  -1   2    1.30    0.16
 -10   1   2    1.24    0.15
  10   1  -2    1.37    0.16
   9  -1  -2    1.05    0.14
  -9  -1   2    0.93    0.13
   9   1  -2    0.80    0.13
  -9   1   2    0.82    0.13
   8  -1  -2    0.21    0.08
  -8  -1   2    0.31    0.09
  -8   1   2    0.22    0.08
   8   1  -2    0.27    0.09
  -7  -1   2    2.22    0.15
   7  -1  -2    2.26    0.15
   7   1  -2    2.29    0.15
  -7   1   2    2.28    0.15
  -6  -1   2    9.88    0.31
   6  -1  -2   10.09    0.31
   6   1  -2    9.91    0.31
  -6   1   2   10.44    0.31
   5  -1  -2   27.20    0.65
  -5  -1   2   27.53    0.66
   5   1  -2   27.18    0.66
  -5   1   2   28.37    0.66
  -5   1   2   27.25    0.66
   4  -1  -2   56.62    1.24
  -4  -1   2   56.17    1.24
  -4  -1   2   57.28    1.24
   4   1  -2   56.24    1.24
   4   1  -2   58.61    1.25
  -4   1   2   56.95    1.24
  -4   1   2   58.06    1.24
   3  -1  -2  238.17    5.23
  -3  -1   2  250.04    5.19
  -3  -1   2  246.14    5.31
   3  -1  -2  254.39    5.15
   3   1  -2  254.21    5.27
  -3   1   2  253.68    5.20
   3   1  -2  250.47    5.30
  -3   1   2  247.78    5.28
   3   1  -2  242.86    5.22
   2  -1  -2    9.67    0.24
  -2  -1   2    9.47    0.24
  -2  -1   2    9.53    0.24
   2  -1  -2    9.77    0.24
  -2  -1   2   10.02    0.24
  -2   1   2    9.22    0.24
   2   1  -2    9.22    0.24
   2   1  -2    9.62    0.24
  -2   1   2    9.95    0.24
   2   1  -2    9.48    0.24
  -1  -1   2   76.49    1.73
   1  -1  -2   81.22    1.65
   1  -1  -2   79.25    1.70
  -1  -1   2   79.66    1.67
   1   1  -2   80.80    1.66
   1   1  -2   76.93    1.72
  -1   1   2   80.96    1.69
  -1   1   2   80.64    1.68
   1   1  -2   80.58    1.66
   1   1  -2   81.08    1.69
   0  -1   2  189.14    3.95
   0  -1   2  196.01    3.98
   0  -1  -2  191.07    3.95
   0  -1   2  183.65    3.98
   0  -1  -2  186.01    3.97
   0   1  -2  196.57    3.99
   0   1  -2  191.73    3.97
   0   1   2  183.87    3.93
   0   1   2  183.66    3.98
   1  -1   2   80.32    1.64
  -1  -1  -2   80.62    1.64
   1  -1   2   80.47    1.64
  -1  -1  -2   79.12    1.67
  -1  -1  -2   76.71    1.64
   1   1   2   77.73    1.64
  -1   1  -2   78.42    1.68
   1   1   2   79.21    1.68
   1   1   2   79.97    1.67
  -1   1  -2   77.20    1.68
  -2  -1  -2  436.58    9.36
   2  -1   2  447.11    9.26
   2  -1   2  444.12    9.22
  -2  -1  -2  433.75    9.23
  -2  -1  -2  451.59    9.29
  -2   1  -2  436.04    9.21
   2   1   2  442.22    9.26
   2   1   2  426.83    9.22
   2   1   2  449.20    9.40
  -2   1  -2  436.30    9.26
  -3  -1  -2   34.12    0.78
   3  -1   2   34.39    0.77
  -3  -1  -2   34.86    0.77
   3  -1   2   34.13    0.76
  -3  -1  -2   33.57    0.77
  -3   1  -2   35.72    0.77
   3   1   2   35.09    0.78
  -3   1  -2   34.12    0.77
   3   1   2   35.16    0.77
   3   1   2   34.38    0.77
   4  -1   2   20.50    0.49
  -4  -1  -2   20.29    0.50
  -4  -1  -2   20.52    0.50
   4   1   2   20.58    0.50
   4   1   2   21.06    0.51
  -4   1  -2   21.53    0.50
  -4   1  -2   19.76    0.50
   5  -1   2   44.06    1.01
  -5  -1  -2   44.88    1.02
  -5  -1  -2   45.44    1.03
  -5   1  -2   43.83    1.02
  -5   1  -2   46.56    1.02
   5   1   2   44.84    1.02
  -6  -1  -2    0.99    0.10
   6  -1   2    1.15    0.11
  -6   1  -2    1.22    0.11
   6   1   2    1.00    0.11
   7  -1   2    9.84    0.32
  -7  -1  -2    9.21    0.32
   7   1   2    9.96    0.33
  -7   1  -2    9.62    0.33
   8  -1   2    0.99    0.12
  -8  -1  -2    0.80    0.11
  -8   1  -2    0.69    0.11
   8   1   2    0.87    0.12
   9  -1   2    0.98    0.13
  -9  -1  -2    0.86    0.13
   9   1   2    0.94    0.13
  -9   1  -2    0.83    0.13
  10  -1   2   -0.07    0.08
 -10  -1  -2    0.02    0.09
 -10   1  -2    0.04    0.09
  10   1   2   -0.17    0.09
  11  -1   2    0.48    0.13
 -11  -1  -2    0.28    0.12
 -11   1  -2    0.38    0.12
  11   1   2    0.42    0.13
 -11  -2   2    2.40    0.23
  11   2  -2    2.55    0.22
 -11   2   2    2.19    0.21
  10  -2  -2    3.34    0.23
 -10  -2   2    3.77    0.24
 -10   2   2    3.60    0.25
  10   2  -2    3.55    0.25
  -9  -2   2    3.22    0.21
   9  -2  -2    3.54    0.21
   9   2  -2    3.03    0.20
  -9   2   2    3.35    0.21
   8  -2  -2    1.01    0.12
  -8  -2   2    0.90    0.12
   8   2  -2    0.80    0.12
  -8   2   2    0.88    0.12
   7  -2  -2    9.99    0.32
  -7  -2   2   10.18    0.34
   7   2  -2   10.29    0.34
  -7   2   2   10.05    0.33
  -6  -2   2    3.50    0.17
   6  -2  -2    3.43    0.16
   6   2  -2    3.16    0.17
  -6   2   2    3.47    0.18
  -6   2   2    3.33    0.17
   5  -2  -2    2.69    0.14
  -5  -2   2    2.90    0.14
  -5  -2   2    3.06    0.15
  -5   2   2    3.12    0.16
   5   2  -2    3.13    0.16
   5   2  -2    2.98    0.15
  -5   2   2    2.75    0.15
  -4  -2   2    0.63    0.07
  -4  -2   2    0.63    0.07
   4  -2  -2    0.61    0.06
  -4   2   2    0.67    0.07
   4   2  -2    0.90    0.08
   4   2  -2    0.66    0.07
  -4   2   2    0.73    0.07
   4   2  -2    0.59    0.07
   3  -2  -2   12.32    0.30
  -3  -2   2   11.91    0.30
  -3  -2   2   11.82    0.31
  -3  -2   2   12.39    0.31
   3  -2  -2   12.02    0.30
  -3   2   2   12.26    0.30
   3   2  -2   11.85    0.32
  -3   2   2   12.24    0.30
   3   2  -2   12.25    0.31
   3   2  -2   12.01    0.31
   2  -2  -2   13.00    0.30
  -2  -2   2   13.73    0.31
   2  -2  -2   13.72    0.31
  -2  -2   2   13.02    0.33
  -2  -2   2   13.02    0.31
  -2  -2   2   12.71    0.33
   2   2  -2   13.53    0.32
   2   2  -2   13.60    0.32
  -2   2   2   13.50    0.31
   2   2  -2   13.72    0.33
  -2   2   2   13.42    0.31
   2   2  -2   13.40    0.34
  -1  -2   2    7.86    0.21
  -1  -2   2    8.21    0.22
   1  -2  -2    7.78    0.18
  -1  -2   2    7.80    0.19
   1  -2  -2    8.29    0.18
   1   2  -2    8.01    0.19
  -1   2   2    8.11    0.19
   1   2  -2    8.03    0.22
   0  -2   2   56.59    1.18
   0  -2  -2   57.83    1.19
   0  -2   2   57.57    1.20
   0  -2   2   56.98    1.18
   0  -2  -2   56.92    1.18
   0   2   2   56.69    1.19
   0   2   2   55.83    1.19
   0   2  -2   55.86    1.20
   0   2  -2   56.85    1.18
   1  -2   2  137.35    2.86
  -1  -2  -2  137.35    2.83
   1  -2   2  137.90    2.83
  -1  -2  -2  135.10    2.82
   1   2   2  131.41    2.85
  -1   2  -2  132.39    2.86
   1   2   2  132.93    2.82
   1   2   2  137.07    2.89
   2  -2   2   53.07    1.10
   2  -2   2   52.36    1.10
  -2  -2  -2   51.93    1.11
  -2  -2  -2   52.28    1.11
  -2  -2  -2   51.52    1.14
  -2   2  -2   51.92    1.10
   2   2   2   51.35    1.11
   2   2   2   51.49    1.11
  -2   2  -2   52.15    1.10
   2   2   2   51.95    1.11
   3  -2   2   33.31    0.75
   3  -2   2   34.50    0.75
  -3  -2  -2   33.60    0.76
  -3  -2  -2   33.99    0.78
   3   2   2   33.82    0.77
   3   2   2   34.30    0.77
  -3   2  -2   34.55    0.76
  -3   2  -2   34.35    0.76
   3   2   2   34.58    0.77
  -4  -2  -2  103.47    2.16
  -4  -2  -2   98.29    2.20
   4  -2   2  102.31    2.15
  -4   2  -2  100.70    2.16
   4   2   2  105.02    2.17
   4   2   2   99.55    2.17
  -4   2  -2  103.89    2.16
   5  -2   2   24.13    0.58
  -5  -2  -2   23.93    0.59
  -5  -2  -2   23.96    0.61
  -5   2  -2   23.69    0.59
   5   2   2   24.24    0.60
  -5   2  -2   25.09    0.60
  -6  -2  -2   15.51    0.42
  -6  -2  -2   14.43    0.43
   6  -2   2   14.80    0.41
   6   2   2   14.52    0.42
  -6   2  -2   14.38    0.41
  -7  -2  -2    0.43    0.09
   7  -2   2    0.51    0.09
   7   2   2    0.61    0.10
  -7   2  -2    0.42    0.09
   8  -2   2   -0.04    0.07
  -8  -2  -2    0.03    0.08
  -8   2  -2    0.00    0.08
   8   2   2   -0.01    0.08
   9  -2   2    1.13    0.13
  -9  -2  -2    0.97    0.13
  -9   2  -2    0.91    0.13
   9   2   2    1.01    0.14
 -10  -2  -2    0.39    0.13
  10   2   2    0.37    0.12
 -10   2  -2    0.33    0.12
 -11  -2  -2   -0.10    0.11
 -11   2  -2   -0.08    0.10
  11   2   2    0.00    0.11
 -11   3   2    0.80    0.15
  11   3  -2    0.76    0.15
 -10   3   2    2.07    0.20
  10   3  -2    2.21    0.20
  -9  -3   2    3.84    0.23
   9   3  -2    3.29    0.22
  -9   3   2    3.74    0.22
  -8  -3   2    0.70    0.11
   8  -3  -2    0.85    0.11
  -8   3   2    0.86    0.12
   8   3  -2    0.82    0.12
   8   3  -2    0.92    0.13
  -7  -3   2    0.12    0.08
   7  -3  -2    0.10    0.07
   7   3  -2    0.07    0.09
  -7   3   2    0.06    0.08
   7   3  -2    0.14    0.08
  -6  -3   2    3.60    0.17
  -6  -3   2    3.61    0.19
   6  -3  -2    3.76    0.16
   6   3  -2    3.80    0.19
  -6   3   2    3.49    0.18
   6   3  -2    3.72    0.19
  -6   3   2    3.85    0.18
   5  -3  -2   32.76    0.76
  -5  -3   2   32.47    0.80
  -5  -3   2   34.08    0.78
  -5   3   2   34.26    0.78
   5   3  -2   33.30    0.79
   5   3  -2   35.48    0.80
   5   3  -2   31.61    0.80
  -5   3   2   32.82    0.77
  -4  -3   2   10.16    0.28
  -4  -3   2    9.86    0.30
   4  -3  -2    9.88    0.26
   4   3  -2   10.48    0.29
   4   3  -2    9.82    0.31
  -4   3   2   10.28    0.28
  -4   3   2   10.08    0.28
   4   3  -2    9.95    0.29
   3  -3  -2    6.81    0.18
  -3  -3   2    6.83    0.19
  -3  -3   2    6.78    0.22
   3  -3  -2    6.96    0.18
   3   3  -2    6.32    0.22
   3   3  -2    6.83    0.20
  -3   3   2    6.74    0.19
   3   3  -2    6.79    0.20
  -3   3   2    6.62    0.19
  -2  -3   2    2.11    0.11
  -2  -3   2    2.10    0.10
   2  -3  -2    2.04    0.06
  -2  -3   2    2.10    0.08
   2  -3  -2    2.16    0.07
   2   3  -2    2.01    0.09
   2   3  -2    2.05    0.09
   2   3  -2    1.79    0.10
  -2   3   2    2.21    0.08
  -2   3   2    1.89    0.08
  -1  -3   2   15.80    0.39
   1  -3  -2   15.03    0.38
  -1  -3   2   15.05    0.33
  -1  -3   2   15.94    0.38
   1   3  -2   15.12    0.35
   1   3  -2   15.81    0.35
   1   3  -2   14.62    0.39
  -1   3   2   16.09    0.34
   0  -3   2   11.16    0.31
   0  -3  -2   11.26    0.30
   0   3   2   11.93    0.26
   0   3  -2   11.67    0.26
   1  -3   2  289.79    6.05
  -1  -3  -2  291.56    6.44
  -1  -3  -2  291.52    6.25
  -1  -3  -2  301.22    6.12
  -1   3  -2  298.29    6.14
   1   3   2  286.76    6.12
   1   3   2  298.96    6.18
  -2  -3  -2   60.50    1.29
  -2  -3  -2   59.07    1.26
  -2  -3  -2   60.18    1.32
   2  -3   2   60.19    1.24
   2  -3   2   58.71    1.24
   2   3   2   59.45    1.27
  -2   3  -2   59.22    1.25
   2   3   2   58.67    1.28
   2   3   2   59.22    1.27
  -3  -3  -2    0.14    0.04
  -3  -3  -2    0.11    0.05
   3  -3   2    0.11    0.03
   3   3   2    0.05    0.04
   3   3   2    0.15    0.05
   3   3   2    0.04    0.04
  -3   3  -2    0.12    0.04
  -3   3  -2    0.15    0.04
  -4  -3  -2    5.55    0.21
  -4  -3  -2    5.44    0.19
   4  -3   2    5.50    0.18
   4   3   2    5.23    0.20
   4   3   2    5.74    0.21
  -4   3  -2    5.35    0.19
   4   3   2    5.72    0.21
  -4   3  -2    5.19    0.19
  -5  -3  -2   26.04    0.63
  -5  -3  -2   25.37    0.66
   5  -3   2   25.64    0.61
   5   3   2   24.59    0.64
   5   3   2   26.51    0.65
  -5   3  -2   25.80    0.63
  -5   3  -2   26.94    0.63
   5   3   2   26.02    0.64
  -6  -3  -2   27.36    0.71
   6  -3   2   27.79    0.66
  -6  -3  -2   27.95    0.69
   6   3   2   26.50    0.69
   6   3   2   26.41    0.69
  -6   3  -2   29.34    0.69
  -6   3  -2   26.62    0.68
  -7  -3  -2    8.44    0.30
   7  -3   2    8.44    0.29
  -7  -3  -2    8.03    0.31
   7   3   2    8.14    0.31
   7   3   2    7.69    0.30
  -7   3  -2    8.29    0.30
  -8  -3  -2    2.77    0.19
   8   3   2    2.89    0.21
   8   3   2    2.83    0.19
  -8   3  -2    2.99    0.20
  -9  -3  -2    0.14    0.10
   9   3   2    0.13    0.10
  -9   3  -2    0.03    0.10
 -10   3  -2   -0.08    0.10
  10   3   2    0.14    0.11
 -11   3  -2   -0.16    0.11
  11   3   2   -0.06    0.11
  10   4  -2   -0.07    0.10
 -10   4   2   -0.05    0.10
   9   4  -2   -0.02    0.10
  -9   4   2   -0.05    0.09
  -8   4   2    3.62    0.21
   8   4  -2    4.01    0.23
  -7  -4   2    0.05    0.08
  -7  -4   2   -0.22    0.06
   7   4  -2   -0.04    0.07
  -7   4   2   -0.13    0.07
   7   4  -2   -0.13    0.08
  -6  -4   2   26.34    0.69
  -6  -4   2   27.45    0.66
   6   4  -2   26.43    0.70
  -6   4   2   25.78    0.65
   6   4  -2   25.83    0.67
  -5  -4   2    0.58    0.08
  -5  -4   2    0.69    0.10
   5  -4  -2    0.56    0.07
  -5   4   2    0.67    0.08
   5   4  -2    0.61    0.09
   5   4  -2    0.66    0.09
  -5   4   2    0.56    0.08
   5   4  -2    0.73    0.10
  -4  -4   2    7.60    0.27
  -4  -4   2    7.45    0.23
   4  -4  -2    7.37    0.20
   4   4  -2    7.47    0.27
   4   4  -2    7.62    0.25
  -4   4   2    7.45    0.23
  -4   4   2    7.34    0.23
   4   4  -2    7.78    0.25
  -3  -4   2   40.10    0.86
  -3  -4   2   39.40    0.93
  -3  -4   2   39.23    0.93
   3  -4  -2   41.85    0.83
  -3   4   2   39.58    0.87
   3   4  -2   39.94    0.88
   3   4  -2   38.77    0.93
  -3   4   2   38.04    0.86
   3   4  -2   40.98    0.89
  -2  -4   2    9.28    0.21
  -2  -4   2    9.45    0.29
  -2  -4   2    9.25    0.28
   2  -4  -2    9.37    0.28
   2   4  -2    9.20    0.24
   2   4  -2    8.62    0.28
  -2   4   2    9.50    0.23
   2   4  -2    7.67    0.23
  -2   4   2    9.42    0.23
  -1  -4   2   41.76    0.95
   1  -4  -2   42.95    0.95
  -1  -4   2   41.98    0.95
  -1   4   2   41.71    0.87
   1   4  -2   41.43    0.88
   1   4  -2   40.82    0.88
   1   4  -2   40.47    0.95
   0  -4  -2    5.86    0.21
   0  -4   2    6.21    0.22
   0   4  -2    6.21    0.15
   0   4  -2    6.17    0.15
   0   4   2    6.06    0.15
   0   4   2    6.33    0.16
   1  -4   2    1.25    0.10
  -1  -4  -2    1.26    0.12
  -1  -4  -2    1.25    0.10
   1   4   2    1.41    0.10
   1   4   2    1.45    0.07
   1   4   2    1.22    0.07
  -1   4  -2    1.34    0.06
  -2  -4  -2   44.21    1.02
  -2  -4  -2   44.68    1.00
   2  -4   2   45.17    1.01
  -2   4  -2   45.12    0.94
   2   4   2   43.74    1.00
   2   4   2   45.30    0.96
   2   4   2   38.63    0.95
  -2   4  -2   45.44    0.94
   3  -4   2    1.87    0.07
  -3  -4  -2    1.68    0.13
   3   4   2    2.03    0.11
  -3   4  -2    1.97    0.10
   3   4   2    1.91    0.11
   3   4   2    1.95    0.12
  -4  -4  -2    5.27    0.19
  -4  -4  -2    4.84    0.22
   4  -4   2    5.25    0.16
   4   4   2    5.39    0.22
  -4   4  -2    5.41    0.19
   4   4   2    5.37    0.20
  -4   4  -2    5.25    0.18
   4   4   2    5.06    0.19
  -5  -4  -2    1.87    0.16
  -5  -4  -2    2.18    0.13
   5  -4   2    2.15    0.12
   5   4   2    2.11    0.13
  -5   4  -2    2.31    0.14
   5   4   2    1.92    0.14
   5   4   2    2.26    0.15
  -5   4  -2    2.06    0.13
  -6  -4  -2    8.68    0.33
  -6  -4  -2    9.35    0.31
  -6   4  -2    9.07    0.30
   6   4   2    9.81    0.34
   6   4   2    9.00    0.31
  -7  -4  -2    0.91    0.14
   7   4   2    0.95    0.14
  -7   4  -2    0.90    0.12
   7   4   2    0.80    0.12
  -8  -4  -2    5.86    0.29
   8   4   2    6.04    0.28
  -8   4  -2    5.91    0.27
  -9   4  -2    0.50    0.12
   9   4   2    0.48    0.12
  10   4   2    0.64    0.14
 -10   4  -2    0.44    0.13
 -10   5   2    3.13    0.23
  10   5  -2    2.97    0.24
  -9   5   2    0.40    0.11
   9   5  -2    0.51    0.12
  -8  -5   2    0.15    0.10
   8   5  -2    0.12    0.09
  -8   5   2    0.17    0.09
  -7  -5   2   -0.06    0.09
  -7   5   2   -0.04    0.07
   7   5  -2   -0.04    0.07
  -6  -5   2    3.82    0.22
   6   5  -2    4.01    0.23
   6   5  -2    3.61    0.19
  -6   5   2    3.67    0.18
  -5  -5   2    6.61    0.27
   5   5  -2    6.12    0.24
   5   5  -2    6.77    0.28
  -5   5   2    6.12    0.22
  -4  -5   2    0.93    0.12
  -4   5   2    1.23    0.10
   4   5  -2    1.21    0.11
   4   5  -2    1.39    0.14
  -3  -5   2    4.08    0.19
   3   5  -2    4.03    0.20
  -3   5   2    3.99    0.14
   3   5  -2    4.01    0.15
  -3   5   2    4.24    0.14
  -2  -5   2    8.57    0.28
   2  -5  -2    8.50    0.29
   2   5  -2    8.52    0.23
   2   5  -2    8.29    0.23
  -2   5   2    8.16    0.21
   2   5  -2    8.41    0.30
  -1  -5   2    1.12    0.10
   1  -5  -2    1.19    0.11
  -1  -5   2    1.13    0.12
  -1   5   2    1.15    0.05
   1   5  -2    1.12    0.06
   1   5  -2    1.14    0.06
   0  -5   2    0.10    0.06
   0  -5   2   -0.01    0.05
   0  -5  -2    0.00    0.05
   0   5   2    0.00    0.03
   0   5   2   -0.02    0.02
  -1  -5  -2    0.24    0.07
  -1  -5  -2    0.49    0.09
   1  -5   2    0.36    0.08
   1   5   2    0.36    0.04
   1   5   2    0.31    0.07
   1   5   2    0.39    0.04
  -2  -5  -2   12.12    0.38
  -2  -5  -2   12.41    0.38
   2   5   2   12.56    0.38
   2   5   2   12.40    0.31
  -2   5  -2   12.06    0.29
   2   5   2   12.43    0.32
  -3  -5  -2    0.78    0.11
   3   5   2    0.90    0.11
  -3   5  -2    0.90    0.07
   3   5   2    0.89    0.08
  -3   5  -2    0.78    0.07
   3   5   2    0.81    0.08
  -4  -5  -2    6.00    0.26
   4   5   2    6.31    0.22
  -4   5  -2    6.16    0.20
   4   5   2    6.39    0.26
  -5  -5  -2    0.82    0.12
  -5   5  -2    0.91    0.09
   5   5   2    0.84    0.12
   5   5   2    0.88    0.10
  -6  -5  -2    0.08    0.09
   6   5   2   -0.02    0.07
  -6   5  -2    0.11    0.07
   6   5   2    0.05    0.08
  -7  -5  -2    0.80    0.14
   7   5   2    0.67    0.11
  -7   5  -2    0.79    0.11
  -8  -5  -2   -0.09    0.09
   8   5   2   -0.03    0.09
  -8   5  -2    0.20    0.09
  -9  -5  -2    0.12    0.12
   9   5   2    0.12    0.10
  -9   5  -2    0.06    0.09
  -8  -6   2    0.19    0.12
  -8   6   2    0.37    0.10
   8   6  -2    0.29    0.10
  -7  -6   2    0.58    0.14
   7   6  -2    0.51    0.11
  -7   6   2    0.47    0.10
  -6  -6   2    3.54    0.22
   6   6  -2    3.45    0.19
  -6   6   2    3.57    0.18
  -5  -6   2   19.53    0.58
  -5   6   2   19.41    0.49
   5   6  -2   19.41    0.51
  -4  -6   2    1.96    0.18
   4   6  -2    2.09    0.17
  -4   6   2    2.17    0.11
   4   6  -2    2.21    0.13
  -3  -6   2    0.54    0.10
  -3   6   2    0.62    0.05
   3   6  -2    0.53    0.11
   3   6  -2    0.66    0.07
  -2  -6   2    0.17    0.08
   2   6  -2    0.28    0.09
   2   6  -2    0.28    0.05
  -1  -6   2    0.01    0.07
   1   6  -2    0.02    0.03
   0  -6   2    1.47    0.13
  -1  -6  -2    9.12    0.33
   1   6   2    9.77    0.24
  -2  -6  -2    5.47    0.25
   2   6   2    5.45    0.17
   2   6   2    5.15    0.24
  -3  -6  -2    1.71    0.16
   3   6   2    1.73    0.15
   3   6   2    1.63    0.11
  -4  -6  -2    1.02    0.14
   4   6   2    1.06    0.13
  -4   6  -2    1.13    0.09
   4   6   2    0.98    0.10
  -5  -6  -2    2.79    0.20
  -5   6  -2    2.87    0.14
   5   6   2    3.08    0.17
  -6  -6  -2    0.10    0.10
  -6   6  -2    0.14    0.07
   6   6   2    0.23    0.08
  -7  -6  -2    1.38    0.17
  -7   6  -2    1.28    0.13
   7   6   2    1.15    0.14
  -8  -6  -2    0.54    0.14
   8   6   2    0.55    0.12
  -8   6  -2    0.45    0.10
  -7  -7   2    0.10    0.11
  -7   7   2   -0.14    0.08
   7   7  -2    0.01    0.09
  -6  -7   2    0.01    0.11
  -6   7   2    0.02    0.07
   6   7  -2    0.05    0.08
  -5  -7   2    5.72    0.29
  -5   7   2    5.86    0.20
   5   7  -2    5.74    0.23
  -4  -7   2    0.79    0.13
   4   7  -2    0.79    0.09
  -3  -7   2    0.25    0.10
   3   7  -2    0.18    0.05
  -2  -7   2    0.70    0.12
   2   7  -2    0.61    0.05
  -1  -7   2    9.05    0.34
   0  -7   2   -0.04    0.08
   0  -7  -2   -0.02    0.08
  -1  -7  -2    1.52    0.17
   1  -7   2    1.34    0.14
  -2  -7  -2    0.95    0.14
   2   7   2    0.93    0.08
  -3  -7  -2    0.13    0.10
   3   7   2    0.25    0.06
  -4  -7  -2    1.77    0.18
   4   7   2    1.74    0.13
  -5  -7  -2    0.48    0.13
   5   7   2    0.33    0.08
  -6  -7  -2    0.14    0.11
   6   7   2   -0.02    0.08
  -6   7  -2   -0.07    0.07
  -4  -8   2    2.20    0.20
  -3  -8   2    0.19    0.12
  -2  -8   2    0.22    0.11
   1  -8  -2    0.03    0.09
  -1  -8   2    0.09    0.10
   0  -8   2    1.02    0.14
   0  -8  -2    1.00    0.15
   1  -8   2    0.01    0.09
  -1  -8  -2   -0.07    0.09
   2  -8   2    0.11    0.10
  -2  -8  -2   -0.13    0.09
  -3  -8  -2    0.83    0.15
  -4  -8  -2    0.63    0.15
  12   0  -3    0.02    0.10
 -12   0   3   -0.06    0.11
  11   0  -3   -0.14    0.09
 -11   0   3    0.02    0.10
  10   0  -3    0.10    0.10
 -10   0   3   -0.04    0.08
  -9   0   3    0.45    0.10
   9   0  -3    0.46    0.11
   8   0  -3   -0.08    0.07
  -8   0   3   -0.07    0.07
  -7   0   3    0.06    0.06
   7   0  -3   -0.04    0.06
   6   0  -3   -0.01    0.05
  -6   0   3   -0.08    0.05
   5   0  -3   44.50    1.01
  -5   0   3   45.34    1.02
  -4   0   3   -0.04    0.04
   4   0  -3   -0.09    0.03
   4   0  -3   -0.08    0.03
  -4   0   3   -0.01    0.04
  -3   0   3    1.12    0.08
  -3   0   3    1.26    0.08
   3   0  -3    1.29    0.08
   3   0  -3    1.28    0.08
   2   0  -3   -0.02    0.02
   2   0  -3   -0.03    0.02
  -2   0   3   -0.05    0.02
  -2   0   3   -0.05    0.02
   1   0  -3  208.26    4.39
  -1   0   3  205.40    4.37
   1   0  -3  200.93    4.29
   0   0  -3   -0.01    0.01
   0   0   3   -0.01    0.01
   0   0   3    0.01    0.01
  -1   0  -3  129.22    2.78
   1   0   3  127.92    2.79
   1   0   3  130.92    2.71
   1   0   3  129.23    2.78
  -2   0  -3    0.04    0.03
  -2   0  -3    0.03    0.03
   2   0   3    0.17    0.03
  -2   0  -3    0.06    0.03
   2   0   3    0.12    0.03
   3   0   3   34.68    0.78
   3   0   3   34.93    0.78
   3   0   3   34.63    0.77
  -3   0  -3   34.74    0.78
  -3   0  -3   34.81    0.78
   4   0   3    0.02    0.04
  -4   0  -3   -0.01    0.04
  -4   0  -3   -0.01    0.04
  -5   0  -3    0.19    0.06
   5   0   3    0.02    0.05
   6   0   3    0.02    0.05
  -6   0  -3    0.04    0.05
  -7   0  -3    0.09    0.07
   7   0   3    0.14    0.07
   8   0   3   -0.11    0.07
  -8   0  -3   -0.08    0.07
   9   0   3    5.42    0.26
  -9   0  -3    5.85    0.28
 -10   0  -3   -0.11    0.08
  10   0   3   -0.10    0.08
  11   0   3    0.48    0.13
 -11   0  -3    0.38    0.13
 -12  -1   3   -0.05    0.12
  12   1  -3    0.12    0.12
 -12   1   3    0.12    0.12
 -11  -1   3    1.29    0.17
  11  -1  -3    1.33    0.17
 -11   1   3    1.28    0.17
  11   1  -3    1.19    0.17
  10  -1  -3    1.10    0.15
 -10  -1   3    1.06    0.15
 -10   1   3    1.10    0.15
  10   1  -3    1.25    0.16
  -9  -1   3   15.19    0.47
   9  -1  -3   14.04    0.45
  -9   1   3   13.66    0.45
   9   1  -3   13.38    0.45
  -8  -1   3    3.50    0.20
   8  -1  -3    3.53    0.19
   8   1  -3    3.10    0.19
  -8   1   3    3.51    0.19
  -7  -1   3    1.65    0.13
   7  -1  -3    1.47    0.12
   7   1  -3    1.73    0.14
  -7   1   3    1.78    0.13
   6  -1  -3    4.70    0.19
  -6  -1   3    4.81    0.20
  -6   1   3    4.61    0.20
   6   1  -3    4.91    0.20
   5  -1  -3    1.43    0.11
  -5  -1   3    1.38    0.11
  -5   1   3    1.40    0.11
  -5   1   3    1.56    0.12
   5   1  -3    1.33    0.11
  -4  -1   3    2.93    0.14
   4  -1  -3    2.94    0.13
  -4   1   3    3.21    0.14
  -4   1   3    3.09    0.13
   4   1  -3    2.90    0.14
   4   1  -3    2.97    0.13
   3  -1  -3   58.52    1.30
   3  -1  -3   61.38    1.30
  -3  -1   3   59.02    1.30
  -3  -1   3   62.14    1.30
  -3   1   3   61.22    1.30
   3   1  -3   62.10    1.31
  -3   1   3   60.45    1.30
   3   1  -3   61.61    1.30
   3   1  -3   60.04    1.30
  -2  -1   3    3.16    0.11
  -2  -1   3    3.19    0.11
   2  -1  -3    3.18    0.10
   2  -1  -3    3.24    0.11
   2   1  -3    3.25    0.11
  -2   1   3    3.20    0.11
   2   1  -3    3.05    0.11
   2   1  -3    3.26    0.11
  -2   1   3    3.22    0.11
   2   1  -3    3.17    0.11
  -1  -1   3  121.65    2.56
  -1  -1   3  123.90    2.58
   1  -1  -3  123.38    2.60
   1  -1  -3  122.96    2.58
   1   1  -3  121.78    2.54
  -1   1   3  119.75    2.56
   1   1  -3  115.62    2.61
   1   1  -3  118.12    2.55
   1   1  -3  122.53    2.53
   0  -1   3   43.99    0.92
   0  -1  -3   43.32    0.89
   0  -1  -3   44.30    0.92
   0  -1   3   43.19    0.90
   0  -1   3   41.93    0.92
   0   1  -3   44.19    0.92
   0   1   3   42.98    0.92
   0   1   3   43.03    0.89
  -1  -1  -3  553.52   11.82
   1  -1   3  578.24   11.68
   1  -1   3  567.95   11.66
  -1  -1  -3  551.44   11.66
   1   1   3  554.98   11.67
  -1   1  -3  575.98   11.68
   1   1   3  534.74   11.66
   2  -1   3    0.22    0.04
  -2  -1  -3    0.09    0.04
   2  -1   3    0.04    0.03
  -2  -1  -3    0.09    0.03
  -2  -1  -3    0.11    0.04
   2   1   3    0.13    0.04
   2   1   3    0.08    0.04
   2   1   3    0.23    0.04
  -2   1  -3    0.08    0.03
  -2   1  -3    0.12    0.04
  -3  -1  -3    0.85    0.08
  -3  -1  -3    0.91    0.08
   3  -1   3    0.89    0.08
  -3  -1  -3    0.85    0.07
   3  -1   3    0.92    0.07
   3   1   3    0.94    0.08
   3   1   3    0.85    0.08
  -3   1  -3    0.74    0.07
   4  -1   3   57.80    1.22
  -4  -1  -3   55.63    1.24
   4  -1   3   55.65    1.22
  -4  -1  -3   55.75    1.23
   4   1   3   56.64    1.24
   4   1   3   54.72    1.23
  -4   1  -3   56.49    1.23
  -4   1  -3   54.64    1.23
  -5  -1  -3    4.87    0.19
   5  -1   3    4.61    0.18
  -5  -1  -3    4.79    0.19
   5   1   3    4.62    0.20
  -5   1  -3    4.68    0.19
   6  -1   3    7.11    0.25
  -6  -1  -3    7.80    0.27
   6   1   3    7.39    0.26
  -6   1  -3    7.54    0.26
  -7  -1  -3    3.41    0.18
   7  -1   3    3.26    0.18
   7   1   3    3.69    0.19
  -7   1  -3    3.33    0.18
  -8  -1  -3    0.15    0.08
   8  -1   3    0.34    0.09
  -8   1  -3    0.24    0.08
   8   1   3    0.30    0.10
  -9  -1  -3   -0.14    0.07
   9  -1   3   -0.04    0.09
   9   1   3   -0.05    0.09
  -9   1  -3   -0.01    0.08
 -10  -1  -3   -0.01    0.10
  10  -1   3   -0.10    0.08
 -10   1  -3   -0.07    0.09
  10   1   3   -0.02    0.10
 -11  -1  -3    0.27    0.12
  11  -1   3    0.19    0.11
  11   1   3    0.16    0.11
 -11   1  -3    0.14    0.12
 -11  -2   3    2.95    0.25
  11   2  -3    2.52    0.23
 -11   2   3    2.46    0.23
  10  -2  -3   19.48    0.58
 -10  -2   3   19.77    0.60
  10   2  -3   19.56    0.61
 -10   2   3   19.42    0.60
   9  -2  -3    3.05    0.21
  -9  -2   3    2.72    0.20
   9   2  -3    3.04    0.20
  -9   2   3    2.76    0.19
   8  -2  -3    1.86    0.15
  -8  -2   3    1.82    0.16
   8   2  -3    1.98    0.16
  -8   2   3    1.89    0.15
  -7  -2   3    2.10    0.15
   7  -2  -3    2.24    0.14
   7   2  -3    2.24    0.16
  -7   2   3    2.40    0.16
  -6  -2   3   15.81    0.44
   6  -2  -3   16.35    0.44
   6   2  -3   16.02    0.45
  -6   2   3   15.62    0.44
  -6   2   3   16.85    0.45
  -5  -2   3   51.13    1.15
   5  -2  -3   51.65    1.15
  -5   2   3   50.93    1.15
   5   2  -3   50.31    1.16
   5   2  -3   53.66    1.17
  -5   2   3   53.21    1.16
   4  -2  -3    4.64    0.16
  -4  -2   3    4.89    0.17
  -4  -2   3    4.55    0.17
   4   2  -3    4.53    0.17
   4   2  -3    4.83    0.18
  -4   2   3    4.90    0.17
  -4   2   3    5.11    0.17
   4   2  -3    5.07    0.18
  -3  -2   3   12.04    0.31
   3  -2  -3   11.65    0.30
  -3  -2   3   12.20    0.31
   3  -2  -3   12.46    0.30
  -3  -2   3   12.59    0.32
   3   2  -3   12.11    0.31
   3   2  -3   12.65    0.32
  -3   2   3   12.23    0.31
  -3   2   3   12.17    0.31
   3   2  -3   12.11    0.32
  -2  -2   3    7.82    0.21
   2  -2  -3    8.35    0.20
  -2  -2   3    8.09    0.21
  -2  -2   3    7.96    0.22
   2  -2  -3    7.91    0.20
  -2  -2   3    7.79    0.21
  -2   2   3    7.84    0.21
   2   2  -3    7.93    0.21
   2   2  -3    7.95    0.22
  -2   2   3    7.97    0.21
   2   2  -3    7.87    0.21
   2   2  -3    8.25    0.22
  -1  -2   3   80.50    1.71
  -1  -2   3   82.08    1.71
   1  -2  -3   80.06    1.70
  -1  -2   3   80.07    1.73
   1  -2  -3   82.72    1.70
   1   2  -3   83.91    1.74
   1   2  -3   80.70    1.71
   1   2  -3   84.62    1.71
  -1   2   3   85.31    1.71
   1   2  -3   81.16    1.71
   0  -2   3   55.17    1.17
   0  -2   3   56.08    1.16
   0  -2  -3   56.12    1.16
   0  -2   3   56.37    1.18
   0  -2  -3   57.20    1.17
   0   2   3   54.88    1.16
   0   2   3   57.37    1.17
   0   2  -3   50.47    1.16
   1  -2   3   90.21    1.88
  -1  -2  -3   89.48    1.87
  -1  -2  -3   90.56    1.89
   1  -2   3   89.81    1.90
   1   2   3   89.74    1.87
   1   2   3   90.18    1.89
  -1   2  -3   92.94    1.88
   1   2   3   90.72    1.89
   2  -2   3    1.08    0.06
  -2  -2  -3    0.81    0.07
  -2  -2  -3    1.03    0.07
  -2   2  -3    0.88    0.07
   2   2   3    0.96    0.07
  -2   2  -3    0.86    0.06
   2   2   3    0.94    0.07
   2   2   3    0.99    0.07
  -3  -2  -3   56.68    1.24
  -3  -2  -3   57.92    1.27
   3  -2   3   58.01    1.24
   3   2   3   57.27    1.25
  -3   2  -3   57.98    1.24
  -3   2  -3   58.04    1.24
   3   2   3   57.09    1.25
   3   2   3   57.22    1.24
  -4  -2  -3    1.37    0.11
   4  -2   3    0.99    0.09
  -4  -2  -3    1.01    0.10
   4   2   3    1.25    0.10
  -4   2  -3    1.04    0.09
   4   2   3    1.19    0.10
  -4   2  -3    1.34    0.10
   5  -2   3    0.38    0.07
  -5  -2  -3    0.25    0.07
  -5  -2  -3    0.41    0.08
  -5   2  -3    0.34    0.07
  -5   2  -3    0.37    0.07
   5   2   3    0.31    0.07
  -6  -2  -3   12.20    0.37
   6  -2   3   12.29    0.36
  -6  -2  -3   12.31    0.38
  -6   2  -3   11.57    0.36
   6   2   3   12.50    0.38
  -7  -2  -3   -0.12    0.07
   7  -2   3   -0.03    0.07
  -7  -2  -3    0.00    0.07
  -7   2  -3   -0.11    0.08
   7   2   3   -0.08    0.08
   8  -2   3    0.19    0.09
  -8  -2  -3    0.10    0.09
  -8   2  -3    0.17    0.08
   8   2   3    0.38    0.10
   9  -2   3    0.07    0.09
  -9  -2  -3    0.11    0.09
  -9   2  -3    0.13    0.10
   9   2   3    0.05    0.09
 -10  -2  -3    0.06    0.10
  10   2   3   -0.11    0.09
 -10   2  -3   -0.13    0.10
 -11  -2  -3    0.13    0.11
  11   2   3    0.15    0.12
 -11   2  -3    0.19    0.12
 -11   3   3   -0.13    0.10
  11   3  -3   -0.19    0.11
  10   3  -3    0.18    0.11
 -10   3   3    0.21    0.11
  -9  -3   3    0.72    0.12
   9   3  -3    0.72    0.13
  -9   3   3    0.63    0.12
  -8  -3   3    0.10    0.08
   8  -3  -3    0.16    0.08
   8   3  -3    0.17    0.09
  -8   3   3    0.12    0.09
   8   3  -3    0.30    0.10
  -7  -3   3   -0.18    0.06
   7  -3  -3    0.02    0.06
   7   3  -3   -0.09    0.08
  -7   3   3   -0.10    0.07
   7   3  -3    0.09    0.07
   6  -3  -3   -0.07    0.05
  -6  -3   3    0.05    0.07
  -6  -3   3    0.00    0.06
   6   3  -3   -0.06    0.05
  -6   3   3   -0.04    0.06
  -6   3   3   -0.07    0.06
   6   3  -3   -0.06    0.06
  -5  -3   3   54.48    1.24
  -5  -3   3   53.88    1.21
   5  -3  -3   52.79    1.19
  -5   3   3   55.65    1.21
   5   3  -3   52.06    1.23
   5   3  -3   54.76    1.22
   5   3  -3   58.33    1.23
  -5   3   3   54.53    1.21
  -4  -3   3   16.19    0.43
   4  -3  -3   15.58    0.39
  -4  -3   3   15.96    0.41
   4   3  -3   16.44    0.42
  -4   3   3   16.36    0.41
  -4   3   3   15.88    0.41
   4   3  -3   17.30    0.42
   4   3  -3   16.31    0.44
  -3  -3   3    7.19    0.23
  -3  -3   3    6.98    0.20
   3  -3  -3    6.91    0.19
   3   3  -3    6.92    0.23
  -3   3   3    7.23    0.20
  -3   3   3    7.10    0.20
   3   3  -3    7.22    0.21
   3   3  -3    7.00    0.21
  -2  -3   3    4.27    0.15
  -2  -3   3    4.45    0.17
   2  -3  -3    4.09    0.12
  -2  -3   3    4.22    0.13
   2  -3  -3    4.50    0.12
   2   3  -3    4.36    0.14
  -2   3   3    4.39    0.13
   2   3  -3    4.26    0.16
   2   3  -3    4.36    0.14
   1  -3  -3    7.19    0.17
  -1  -3   3    7.28    0.20
   1  -3  -3    7.09    0.21
  -1  -3   3    7.14    0.22
  -1  -3   3    6.85    0.17
   1  -3  -3    6.92    0.17
   1   3  -3    7.20    0.19
   1   3  -3    6.73    0.22
  -1   3   3    7.17    0.18
   0  -3  -3   32.01    0.68
   0  -3   3   31.71    0.71
   0  -3  -3   32.17    0.72
   0  -3  -3   31.40    0.68
   0  -3   3   31.14    0.67
   0  -3   3   31.67    0.73
   0  -3   3   32.90    0.67
   0   3   3   32.16    0.69
   0   3  -3   32.85    0.69
   1  -3   3   42.25    0.93
  -1  -3  -3   42.36    0.89
  -1  -3  -3   42.60    0.93
   1  -3   3   42.44    0.88
   1  -3   3   43.34    0.88
  -1   3  -3   38.81    0.89
   1   3   3   42.04    0.90
   1   3   3   41.07    0.92
   1   3   3   42.90    0.90
   2  -3   3    1.49    0.07
  -2  -3  -3    1.43    0.09
  -2  -3  -3    1.28    0.10
   2  -3   3    1.53    0.07
  -2   3  -3    1.46    0.08
   2   3   3    1.34    0.09
  -2   3  -3    1.63    0.08
   2   3   3    1.47    0.09
   2   3   3    1.65    0.09
  -3  -3  -3   13.14    0.33
   3  -3   3   13.27    0.32
  -3  -3  -3   13.07    0.37
   3   3   3   13.09    0.35
   3   3   3   13.15    0.34
   3   3   3   12.81    0.36
  -3   3  -3   13.12    0.33
  -3   3  -3   13.34    0.34
  -4  -3  -3   20.11    0.54
   4  -3   3   21.03    0.50
  -4  -3  -3   20.54    0.51
  -4   3  -3   21.67    0.51
   4   3   3   21.40    0.53
   4   3   3   20.37    0.53
   4   3   3   20.47    0.52
  -4   3  -3   20.73    0.51
  -5  -3  -3    0.23    0.06
  -5  -3  -3    0.40    0.08
   5  -3   3    0.33    0.06
   5   3   3    0.31    0.08
   5   3   3    0.21    0.07
  -5   3  -3    0.35    0.07
  -5   3  -3    0.30    0.07
  -6  -3  -3    2.59    0.17
   6  -3   3    2.47    0.15
  -6  -3  -3    2.89    0.18
   6   3   3    2.55    0.16
  -6   3  -3    3.11    0.19
   6   3   3    2.64    0.17
  -6   3  -3    2.59    0.16
   7  -3   3   13.30    0.38
  -7  -3  -3   12.54    0.42
  -7  -3  -3   12.71    0.40
   7   3   3   12.44    0.40
  -7   3  -3   12.12    0.39
   7   3   3   11.72    0.40
  -8  -3  -3   17.71    0.54
  -8  -3  -3   17.83    0.52
   8   3   3   17.15    0.53
   8   3   3   17.67    0.53
  -8   3  -3   17.30    0.52
  -9  -3  -3    1.39    0.17
  -9   3  -3    1.68    0.17
   9   3   3    1.45    0.17
  10   3   3   -0.06    0.10
 -10   3  -3   -0.05    0.09
 -10   4   3    0.14    0.11
  10   4  -3    0.12    0.11
   9   4  -3    2.76    0.21
  -9   4   3    2.83    0.20
   8   4  -3   -0.06    0.09
  -8   4   3   -0.10    0.08
  -7  -4   3    4.21    0.22
  -7  -4   3    4.40    0.21
  -7   4   3    4.07    0.20
   7   4  -3    4.29    0.22
   7   4  -3    4.62    0.23
  -6  -4   3    0.28    0.09
  -6  -4   3    0.15    0.08
   6   4  -3    0.11    0.09
  -6   4   3    0.22    0.08
   6   4  -3    0.60    0.11
  -5  -4   3    5.59    0.23
   5  -4  -3    5.75    0.19
  -5  -4   3    5.86    0.21
  -5   4   3    5.71    0.21
   5   4  -3    5.68    0.24
   5   4  -3    6.07    0.23
   5   4  -3    5.60    0.22
  -5   4   3    5.77    0.21
  -4  -4   3   -0.08    0.04
   4  -4  -3   -0.08    0.03
  -4  -4   3   -0.02    0.06
   4   4  -3   -0.06    0.05
  -4   4   3   -0.05    0.05
  -4   4   3   -0.08    0.05
   4   4  -3    0.01    0.06
  -3  -4   3   33.74    0.80
  -3  -4   3   33.96    0.74
  -3  -4   3   33.81    0.79
   3  -4  -3   33.54    0.71
   3   4  -3   34.11    0.76
   3   4  -3   33.34    0.76
   3   4  -3   31.96    0.80
  -3   4   3   33.10    0.74
  -2  -4   3    3.23    0.10
  -2  -4   3    3.39    0.15
   2  -4  -3    3.26    0.15
  -2   4   3    3.38    0.12
   2   4  -3    3.33    0.13
   2   4  -3    3.23    0.16
   1  -4  -3    8.45    0.26
  -1  -4   3    7.94    0.24
  -1  -4   3    8.31    0.27
   1   4  -3    7.90    0.26
   1   4  -3    7.91    0.21
   1   4  -3    8.11    0.21
  -1   4   3    8.24    0.20
   0  -4   3    3.72    0.15
   0  -4   3    3.86    0.17
   0  -4  -3    3.74    0.16
   0   4  -3    3.89    0.11
   0   4   3    3.99    0.12
   1  -4   3   13.21    0.37
  -1  -4  -3   13.51    0.29
  -1  -4  -3   13.23    0.37
  -1  -4  -3   12.94    0.38
  -1   4  -3   13.23    0.31
   1   4   3   13.19    0.37
   1   4   3   13.55    0.32
  -2  -4  -3   12.29    0.37
  -2  -4  -3   13.16    0.37
   2  -4   3   12.63    0.37
   2   4   3   13.04    0.33
   2   4   3   13.06    0.32
  -2   4  -3   12.76    0.31
   2   4   3   12.74    0.36
   3  -4   3    0.02    0.03
  -3  -4  -3   -0.08    0.06
   3   4   3   -0.04    0.05
   3   4   3    0.11    0.05
   3   4   3   -0.04    0.04
  -3   4  -3    0.07    0.04
  -3   4  -3    0.01    0.04
   4  -4   3    0.05    0.04
  -4  -4  -3    0.12    0.07
  -4   4  -3    0.01    0.05
  -4   4  -3    0.06    0.05
   4   4   3    0.17    0.06
   4   4   3    0.06    0.05
   4   4   3    0.11    0.06
  -5  -4  -3    0.23    0.09
  -5  -4  -3    0.47    0.08
   5  -4   3    0.42    0.06
  -5   4  -3    0.38    0.07
   5   4   3    0.42    0.08
   5   4   3    0.41    0.09
  -6  -4  -3    6.65    0.29
  -6  -4  -3    6.99    0.26
   6   4   3    7.06    0.28
  -6   4  -3    7.07    0.26
   6   4   3    6.77    0.26
  -7  -4  -3   17.60    0.54
   7   4   3   17.76    0.53
  -7   4  -3   17.70    0.50
   7   4   3   17.09    0.51
  -8  -4  -3    1.12    0.16
   8   4   3    1.13    0.15
  -8   4  -3    1.13    0.14
   9   4   3    2.58    0.22
  -9   4  -3    2.66    0.20
 -10   4  -3    1.16    0.16
  10   4   3    0.89    0.15
 -10   5   3    0.82    0.15
  10   5  -3    0.81    0.15
   9   5  -3    0.29    0.11
  -9   5   3    0.06    0.10
   8   5  -3    1.48    0.16
  -8   5   3    1.45    0.14
  -7  -5   3    2.04    0.19
   7   5  -3    2.45    0.17
  -7   5   3    2.05    0.15
  -6  -5   3    2.40    0.18
  -6   5   3    2.25    0.15
   6   5  -3    2.35    0.16
   6   5  -3    2.51    0.18
  -5  -5   3   20.35    0.56
  -5   5   3   19.40    0.50
   5   5  -3   20.06    0.52
   5   5  -3   19.82    0.57
  -4  -5   3   20.66    0.57
   4   5  -3   21.45    0.53
  -4   5   3   21.34    0.51
   4   5  -3   21.31    0.59
  -3  -5   3   13.92    0.41
  -3  -5   3   14.21    0.31
   3   5  -3   13.67    0.42
  -3   5   3   13.88    0.34
   3   5  -3   13.65    0.36
   2  -5  -3   32.92    0.78
  -2  -5   3   31.61    0.77
   2   5  -3   31.41    0.79
   2   5  -3   31.82    0.71
  -2   5   3   31.94    0.70
   2   5  -3   32.06    0.71
   1  -5  -3    5.08    0.21
  -1  -5   3    4.37    0.19
  -1  -5   3    4.85    0.22
   1   5  -3    4.85    0.14
   1   5  -3    4.92    0.14
  -1   5   3    4.82    0.14
   0  -5   3    0.49    0.09
   0  -5  -3    0.49    0.08
   0  -5   3    0.88    0.09
   0   5   3    0.56    0.05
   0   5  -3    0.55    0.05
   0   5  -3    0.60    0.05
   0   5   3    0.56    0.05
   1  -5   3    0.53    0.09
  -1  -5  -3    0.49    0.09
  -1  -5  -3    0.49    0.09
   1   5   3    0.51    0.05
  -1   5  -3    0.42    0.04
   1   5   3    0.47    0.05
  -2  -5  -3    6.81    0.26
  -2  -5  -3    7.14    0.27
  -2   5  -3    6.96    0.19
   2   5   3    6.99    0.21
   2   5   3    6.94    0.26
  -3  -5  -3    4.61    0.22
   3   5   3    4.66    0.21
  -3   5  -3    4.76    0.16
   3   5   3    4.50    0.17
  -4  -5  -3    9.54    0.35
  -4   5  -3   10.38    0.29
   4   5   3   10.20    0.35
   4   5   3   10.30    0.31
  -5  -5  -3    2.26    0.17
   5   5   3    2.29    0.16
   5   5   3    2.16    0.14
  -5   5  -3    2.26    0.13
  -6  -5  -3    3.86    0.23
  -6   5  -3    4.18    0.19
   6   5   3    4.21    0.21
   6   5   3    4.43    0.24
  -7  -5  -3    0.32    0.11
  -7   5  -3    0.47    0.09
   7   5   3    0.27    0.09
  -8  -5  -3    0.00    0.10
  -8   5  -3   -0.04    0.07
   8   5   3   -0.07    0.07
  -9  -5  -3    0.01    0.11
  -9   5  -3   -0.05    0.09
   9   5   3   -0.11    0.09
  -8  -6   3    0.20    0.12
  -8   6   3   -0.01    0.08
   8   6  -3    0.12    0.10
  -7  -6   3    2.06    0.19
  -7   6   3    2.20    0.16
   7   6  -3    1.91    0.17
  -6  -6   3    6.48    0.29
  -6   6   3    6.33    0.24
   6   6  -3    6.33    0.26
  -5  -6   3    4.95    0.25
   5   6  -3    4.86    0.22
  -5   6   3    4.77    0.19
  -4  -6   3    2.72    0.19
  -4   6   3    2.70    0.13
   4   6  -3    2.58    0.14
  -3  -6   3    1.77    0.17
   3   6  -3    2.06    0.12
  -3   6   3    2.25    0.10
   3   6  -3    2.01    0.17
  -2  -6   3    2.09    0.17
  -2   6   3    2.57    0.09
   2   6  -3    2.42    0.18
   2   6  -3    2.60    0.11
  -1  -6   3    0.41    0.09
   1   6  -3    0.58    0.05
   1   6  -3    0.64    0.06
   0  -6   3   14.28    0.42
   0   6   3   14.88    0.33
   0   6   3   13.86    0.33
   1  -6   3    1.88    0.15
  -1  -6  -3    2.25    0.16
   1   6   3    2.13    0.10
  -2  -6  -3    0.54    0.11
   2   6   3    0.50    0.10
   2   6   3    0.39    0.06
  -3  -6  -3    1.13    0.14
   3   6   3    1.06    0.10
   3   6   3    1.09    0.13
  -4  -6  -3    0.10    0.09
   4   6   3    0.18    0.08
   4   6   3    0.19    0.07
  -5  -6  -3    0.86    0.13
   5   6   3    0.80    0.10
  -5   6  -3    0.88    0.10
  -6  -6  -3    0.13    0.10
   6   6   3    0.15    0.08
  -6   6  -3    0.19    0.08
  -7  -6  -3    2.22    0.20
   7   6   3    2.07    0.18
  -7   6  -3    2.41    0.16
  -8  -6  -3    0.82    0.15
  -8   6  -3    0.78    0.12
   8   6   3    0.72    0.13
  -7  -7   3   -0.07    0.10
  -7   7   3   -0.07    0.08
   7   7  -3   -0.09    0.08
  -6  -7   3    1.54    0.18
  -6   7   3    1.35    0.12
   6   7  -3    1.25    0.13
  -5  -7   3    3.53    0.23
  -5   7   3    3.36    0.15
   5   7  -3    3.39    0.18
  -4  -7   3    1.51    0.16
   4   7  -3    1.52    0.12
  -3  -7   3    0.49    0.12
   3   7  -3    0.65    0.07
  -2  -7   3    2.41    0.18
   2   7  -3    2.19    0.10
  -1  -7   3    1.34    0.14
   0  -7  -3    2.43    0.19
   0  -7   3    2.30    0.17
   1  -7   3    0.16    0.09
  -1  -7  -3    0.29    0.10
   1   7   3    0.26    0.05
  -2  -7  -3    0.25    0.10
   2   7   3    0.23    0.05
  -3  -7  -3    0.31    0.11
   3   7   3    0.23    0.06
  -4  -7  -3    0.03    0.10
   4   7   3    0.04    0.07
  -5  -7  -3   -0.11    0.09
   5   7   3   -0.09    0.07
  -6  -7  -3    0.40    0.13
   6   7   3    0.27    0.09
  -4  -8   3    0.01    0.10
  -3  -8   3    0.23    0.12
  -2  -8   3    1.22    0.16
  -1  -8   3   -0.10    0.09
   1  -8  -3    0.05    0.10
   0  -8  -3    0.13    0.10
   0  -8   3    0.12    0.09
  -1  -8  -3    0.05    0.10
   1  -8   3    0.15    0.10
   2  -8   3    0.05    0.09
  -2  -8  -3    0.15    0.11
  -3  -8  -3    2.65    0.22
  -4  -8  -3    0.06    0.12
 -12   0   4    0.11    0.11
  12   0  -4    0.28    0.12
 -11   0   4   -0.03    0.10
  11   0  -4   -0.11    0.09
  10   0  -4    1.57    0.17
 -10   0   4    1.69    0.17
   9   0  -4    0.06    0.09
  -9   0   4    0.00    0.08
   8   0  -4   10.08    0.35
  -8   0   4    9.74    0.34
   7   0  -4    0.06    0.07
  -7   0   4   -0.06    0.06
  -6   0   4   40.19    0.95
   6   0  -4   40.75    0.94
  -5   0   4   -0.04    0.04
   5   0  -4   -0.08    0.05
  -4   0   4   39.29    0.87
   4   0  -4   37.30    0.86
  -4   0   4   37.35    0.86
   4   0  -4   39.46    0.87
  -3   0   4   -0.02    0.03
   3   0  -4    0.00    0.03
   3   0  -4    0.03    0.03
  -3   0   4   -0.03    0.03
  -2   0   4   58.52    1.27
  -2   0   4   61.45    1.27
   2   0  -4   59.24    1.27
   2   0  -4   59.07    1.27
  -1   0   4    0.00    0.02
   1   0  -4    0.00    0.02
   0   0   4   62.15    1.34
   0   0   4   63.63    1.31
   0   0  -4   64.08    1.33
  -1   0  -4   -0.01    0.02
   1   0   4   -0.03    0.02
  -1   0  -4   -0.02    0.02
   1   0   4   -0.01    0.02
   2   0   4   22.43    0.51
  -2   0  -4   21.80    0.51
   2   0   4   22.06    0.51
  -2   0  -4   22.00    0.49
  -2   0  -4   22.02    0.51
   2   0   4   22.36    0.49
   3   0   4    0.04    0.04
  -3   0  -4    0.12    0.04
  -3   0  -4    0.07    0.03
  -3   0  -4    0.00    0.03
   3   0   4    0.00    0.03
   4   0   4   14.08    0.38
  -4   0  -4   14.27    0.38
  -5   0  -4   -0.03    0.05
   5   0   4    0.30    0.07
   6   0   4    2.71    0.15
  -6   0  -4    3.00    0.17
  -7   0  -4   -0.05    0.06
   7   0   4   -0.02    0.06
   8   0   4    9.94    0.36
  -8   0  -4   10.27    0.37
   9   0   4   -0.14    0.08
  -9   0  -4    0.06    0.09
  10   0   4    0.37    0.11
 -11   0  -4    0.00    0.10
  11   0   4   -0.08    0.11
 -12  -1   4    0.40    0.14
 -12   1   4    0.31    0.13
  12   1  -4    0.15    0.13
 -11  -1   4    4.28    0.27
  11  -1  -4    4.53    0.27
  11   1  -4    4.35    0.27
 -11   1   4    4.16    0.26
  10  -1  -4    5.97    0.29
 -10  -1   4    6.81    0.31
  10   1  -4    5.85    0.29
 -10   1   4    6.20    0.30
  -9  -1   4    0.64    0.12
   9  -1  -4    0.59    0.12
  -9   1   4    0.81    0.13
   9   1  -4    0.67    0.13
  -8  -1   4    3.30    0.20
   8  -1  -4    3.04    0.18
  -8   1   4    3.14    0.19
   8   1  -4    3.26    0.20
   7  -1  -4    0.97    0.11
  -7  -1   4    0.89    0.10
   7   1  -4    1.06    0.11
  -7   1   4    1.07    0.12
  -6  -1   4    8.95    0.29
   6  -1  -4    8.88    0.29
  -6   1   4    8.81    0.29
   6   1  -4    8.82    0.29
   5  -1  -4   14.87    0.40
  -5  -1   4   15.08    0.41
   5   1  -4   15.29    0.41
  -5   1   4   14.92    0.41
  -5   1   4   16.17    0.41
   4  -1  -4    7.53    0.24
  -4  -1   4    7.78    0.24
   4   1  -4    7.96    0.24
   4   1  -4    8.20    0.25
  -4   1   4    8.25    0.24
  -4   1   4    7.82    0.24
   3  -1  -4   66.38    1.39
   3  -1  -4   63.42    1.39
  -3  -1   4   64.77    1.39
  -3  -1   4   66.18    1.40
   3   1  -4   65.87    1.40
  -3   1   4   63.51    1.39
   3   1  -4   64.02    1.40
  -3   1   4   65.15    1.39
   3   1  -4   66.28    1.40
   2  -1  -4   90.45    1.92
  -2  -1   4   90.45    1.92
   2  -1  -4   92.99    1.92
   2   1  -4   91.52    1.90
   2   1  -4   92.42    1.92
  -2   1   4   93.57    1.92
  -2   1   4   92.07    1.92
   2   1  -4   90.83    1.93
   2   1  -4   90.82    1.93
  -1  -1   4   88.49    1.85
   1  -1  -4   92.41    1.85
  -1  -1   4   88.21    1.89
   1   1  -4   88.43    1.82
  -1   1   4   88.99    1.85
   1   1  -4   89.87    1.85
   1   1  -4   84.05    1.89
   0  -1   4   31.82    0.70
   0  -1   4   32.22    0.68
   0  -1  -4   31.66    0.67
   0  -1  -4   33.09    0.70
   0   1   4   31.41    0.70
   0   1  -4   32.64    0.70
   1  -1   4  216.96    4.54
   1  -1   4  223.16    4.62
   1  -1   4  214.39    4.58
  -1  -1  -4  213.63    4.54
  -1  -1  -4  223.58    4.72
   1   1   4  217.07    4.54
   1   1   4  217.03    4.54
   1   1   4  212.97    4.62
  -1   1  -4  217.99    4.60
  -2  -1  -4  140.52    3.07
   2  -1   4  148.80    3.13
   2  -1   4  144.07    3.15
  -2  -1  -4  145.50    3.20
  -2  -1  -4  151.06    3.07
   2  -1   4  147.84    3.07
   2   1   4  157.17    3.11
   2   1   4  147.90    3.07
  -2   1  -4  144.36    3.07
   2   1   4  146.05    3.07
  -2   1  -4  148.64    3.07
   3  -1   4   55.02    1.16
  -3  -1  -4   53.91    1.18
  -3  -1  -4   53.92    1.18
   3  -1   4   53.70    1.17
  -3   1  -4   53.41    1.17
   3   1   4   54.26    1.18
  -3   1  -4   53.46    1.17
   3   1   4   53.90    1.18
   4  -1   4  139.53    2.90
  -4  -1  -4  137.95    2.92
   4  -1   4  137.25    2.89
  -4  -1  -4  136.49    2.90
  -4   1  -4  138.51    2.90
   4   1   4  132.18    2.90
  -4   1  -4  139.20    2.90
  -5  -1  -4    1.90    0.13
   5  -1   4    1.82    0.13
  -5  -1  -4    1.75    0.13
   5   1   4    1.84    0.13
  -5   1  -4    1.86    0.13
  -6  -1  -4    0.49    0.08
   6  -1   4    0.39    0.08
   6   1   4    0.55    0.09
  -7  -1  -4    3.80    0.20
   7  -1   4    3.81    0.20
   7   1   4    3.83    0.20
  -7   1  -4    4.01    0.20
   8  -1   4    3.69    0.21
  -8  -1  -4    4.11    0.22
  -8   1  -4    3.91    0.22
   8   1   4    3.94    0.22
  -9  -1  -4    1.96    0.18
   9  -1   4    1.90    0.17
  -9   1  -4    2.06    0.18
   9   1   4    1.51    0.16
 -10  -1  -4    1.04    0.15
  10  -1   4    1.12    0.15
  10   1   4    1.31    0.16
 -10   1  -4    1.28    0.16
 -11  -1  -4    0.00    0.10
 -11   1  -4   -0.12    0.09
  11   1   4   -0.06    0.10
 -11  -2   4    2.88    0.24
 -11   2   4    1.88    0.20
  11   2  -4    2.61    0.23
 -10  -2   4   -0.14    0.10
  10  -2  -4    0.09    0.10
 -10   2   4   -0.09    0.11
  10   2  -4   -0.03    0.11
   9  -2  -4    2.88    0.19
  -9  -2   4    3.22    0.22
  -9   2   4    3.21    0.22
   9   2  -4    2.92    0.21
   8  -2  -4    5.09    0.24
  -8  -2   4    5.44    0.25
   8   2  -4    4.72    0.24
  -8   2   4    5.01    0.23
  -7  -2   4    3.28    0.18
   7  -2  -4    3.05    0.17
   7   2  -4    3.01    0.18
  -7   2   4    3.12    0.17
   6  -2  -4   32.77    0.77
  -6  -2   4   32.18    0.77
  -6   2   4   31.90    0.77
   6   2  -4   31.45    0.78
  -5  -2   4   -0.12    0.05
   5  -2  -4   -0.09    0.04
  -5   2   4   -0.02    0.06
   5   2  -4   -0.14    0.05
   5   2  -4   -0.17    0.05
  -5   2   4    0.02    0.05
  -4  -2   4   63.80    1.41
   4  -2  -4   64.82    1.40
   4   2  -4   63.89    1.42
  -4   2   4   65.72    1.41
  -4   2   4   66.54    1.41
   4   2  -4   63.16    1.41
   4   2  -4   67.25    1.42
  -3  -2   4   33.35    0.76
  -3  -2   4   33.32    0.77
   3  -2  -4   33.76    0.76
   3   2  -4   34.22    0.77
  -3   2   4   34.65    0.76
   3   2  -4   35.03    0.77
   3   2  -4   34.14    0.77
  -3   2   4   34.34    0.76
   2  -2  -4   14.36    0.35
  -2  -2   4   14.51    0.37
  -2  -2   4   14.35    0.35
  -2  -2   4   14.25    0.35
   2  -2  -4   15.07    0.35
   2   2  -4   15.00    0.36
   2   2  -4   14.54    0.37
   2   2  -4   15.08    0.36
  -2   2   4   14.92    0.35
  -2   2   4   15.40    0.36
   2   2  -4   15.12    0.36
   1  -2  -4    3.99    0.12
  -1  -2   4    3.93    0.12
  -1  -2   4    3.83    0.13
  -1  -2   4    3.92    0.12
   1  -2  -4    3.88    0.12
   1   2  -4    3.96    0.12
   1   2  -4    4.00    0.12
  -1   2   4    3.88    0.12
   1   2  -4    3.78    0.13
   0  -2  -4   59.99    1.26
   0  -2   4   60.70    1.28
   0  -2   4   59.61    1.27
   0  -2  -4   60.70    1.27
   0  -2   4   59.32    1.27
   0   2  -4   62.01    1.27
   0   2   4   60.05    1.28
   1  -2   4    4.07    0.12
  -1  -2  -4    4.18    0.13
  -1  -2  -4    4.00    0.13
   1  -2   4    4.27    0.13
   1   2   4    4.03    0.13
  -1   2  -4    4.05    0.13
   1   2   4    4.09    0.14
   1   2   4    3.91    0.13
  -2  -2  -4   55.13    1.21
   2  -2   4   54.98    1.18
   2  -2   4   56.22    1.18
   2   2   4   54.35    1.17
   2   2   4   55.09    1.19
   2   2   4   55.08    1.19
  -2   2  -4   54.59    1.18
  -2   2  -4   55.85    1.18
   3  -2   4  281.96    5.89
  -3  -2  -4  277.60    5.97
  -3  -2  -4  276.66    6.08
   3   2   4  277.54    5.92
   3   2   4  284.68    5.85
  -3   2  -4  270.76    5.88
  -3   2  -4  291.54    5.89
   3   2   4  279.12    6.00
   4  -2   4    0.06    0.05
  -4  -2  -4    0.06    0.06
  -4  -2  -4    0.03    0.05
  -4   2  -4   -0.07    0.05
   4   2   4   -0.05    0.05
   4   2   4    0.05    0.05
  -4   2  -4   -0.02    0.05
  -5  -2  -4   15.11    0.42
   5  -2   4   15.40    0.41
  -5  -2  -4   14.84    0.41
  -5   2  -4   14.77    0.41
   5   2   4   14.74    0.42
  -5   2  -4   15.29    0.42
  -6  -2  -4   10.76    0.35
  -6  -2  -4   10.21    0.33
   6  -2   4   10.20    0.32
  -6   2  -4   10.35    0.34
   6   2   4   10.66    0.35
  -7  -2  -4   26.36    0.69
  -7  -2  -4   26.87    0.70
   7  -2   4   27.60    0.69
   7   2   4   26.58    0.70
  -7   2  -4   25.82    0.69
   8  -2   4    5.39    0.25
  -8  -2  -4    5.28    0.25
  -8   2  -4    4.82    0.24
   8   2   4    4.73    0.25
   9  -2   4    0.76    0.13
  -9  -2  -4    0.78    0.14
  -9   2  -4    0.76    0.14
   9   2   4    0.73    0.13
 -10  -2  -4    0.09    0.10
 -10   2  -4   -0.10    0.10
  10   2   4   -0.05    0.10
 -11  -2  -4   -0.10    0.11
 -11   2  -4    0.03    0.12
  11   2   4   -0.09    0.11
  11   3  -4   -0.07    0.10
 -11   3   4    0.08    0.11
 -10   3   4    0.53    0.13
  10   3  -4    0.45    0.13
  -9  -3   4    0.39    0.11
   9   3  -4    0.26    0.11
  -9   3   4    0.45    0.12
  -8  -3   4    7.58    0.30
   8  -3  -4    7.83    0.29
   8   3  -4    6.86    0.29
  -8   3   4    7.40    0.29
   8   3  -4    7.39    0.31
   7  -3  -4    0.54    0.09
  -7  -3   4    0.49    0.09
   7   3  -4    0.54    0.10
  -7   3   4    0.53    0.09
   7   3  -4    0.57    0.11
  -6  -3   4    2.03    0.14
   6  -3  -4    2.26    0.13
  -6   3   4    1.82    0.14
   6   3  -4    1.94    0.15
   6   3  -4    2.10    0.14
  -6   3   4    2.17    0.14
   5  -3  -4   -0.08    0.05
  -5  -3   4   -0.07    0.06
  -5  -3   4    0.10    0.06
   5   3  -4   -0.11    0.06
  -5   3   4   -0.05    0.06
  -5   3   4   -0.09    0.06
   5   3  -4   -0.14    0.06
   5   3  -4    0.13    0.06
  -4  -3   4   27.45    0.66
   4  -3  -4   27.92    0.64
  -4  -3   4   28.07    0.68
   4   3  -4   27.77    0.69
   4   3  -4   28.35    0.67
  -4   3   4   29.01    0.66
  -4   3   4   28.34    0.66
   4   3  -4   29.41    0.67
   3  -3  -4    1.09    0.07
  -3  -3   4    1.05    0.08
  -3  -3   4    0.98    0.08
   3   3  -4    0.99    0.08
   3   3  -4    1.07    0.09
  -3   3   4    1.04    0.08
  -3   3   4    0.92    0.08
   3   3  -4    0.96    0.08
  -2  -3   4    6.55    0.20
   2  -3  -4    6.49    0.18
  -2  -3   4    6.67    0.19
  -2  -3   4    6.76    0.22
   2  -3  -4    7.15    0.18
   2   3  -4    6.97    0.20
  -2   3   4    6.65    0.19
   2   3  -4    6.57    0.22
   2   3  -4    6.63    0.19
   1  -3  -4   13.98    0.33
   1  -3  -4   14.24    0.33
  -1  -3   4   14.81    0.38
  -1  -3   4   14.26    0.33
   1  -3  -4   14.15    0.36
  -1  -3   4   14.22    0.35
   1   3  -4   14.18    0.34
   1   3  -4   14.16    0.37
  -1   3   4   14.89    0.34
   1   3  -4   14.35    0.34
   0  -3   4    3.63    0.12
   0  -3  -4    3.61    0.14
   0  -3   4    3.80    0.11
   0  -3   4    3.53    0.11
   0  -3   4    3.83    0.15
   0  -3  -4    3.73    0.11
   0   3   4    3.75    0.12
  -1  -3  -4    3.66    0.14
   1  -3   4    3.96    0.11
  -1  -3  -4    3.97    0.13
   1  -3   4    3.80    0.15
   1  -3   4    3.92    0.12
   1   3   4    3.84    0.13
  -1   3  -4    3.90    0.12
   1   3   4    3.80    0.13
   1   3   4    3.57    0.14
   2  -3   4   32.29    0.72
  -2  -3  -4   33.03    0.78
   2   3   4   32.67    0.74
   2   3   4   32.83    0.74
  -2   3  -4   33.03    0.73
   2   3   4   32.76    0.74
   3  -3   4   23.98    0.55
  -3  -3  -4   23.84    0.60
   3   3   4   23.64    0.58
   3   3   4   24.36    0.57
   3   3   4   23.45    0.57
  -3   3  -4   23.37    0.56
  -3   3  -4   24.30    0.56
  -4  -3  -4    3.42    0.17
   4  -3   4    3.32    0.15
  -4  -3  -4    3.41    0.16
  -4   3  -4    3.52    0.16
  -4   3  -4    3.41    0.15
   4   3   4    3.31    0.16
   4   3   4    3.43    0.16
   4   3   4    3.28    0.16
  -5  -3  -4    0.19    0.07
   5  -3   4    0.15    0.06
  -5  -3  -4    0.12    0.07
  -5   3  -4    0.25    0.07
   5   3   4    0.31    0.07
  -5   3  -4    0.09    0.06
   5   3   4    0.12    0.06
  -6  -3  -4    3.16    0.18
   6  -3   4    3.23    0.17
  -6  -3  -4    3.36    0.20
   6   3   4    3.28    0.18
  -6   3  -4    3.19    0.17
   6   3   4    3.15    0.18
  -7  -3  -4   14.75    0.47
  -7  -3  -4   15.11    0.45
   7  -3   4   14.69    0.43
  -7   3  -4   14.55    0.45
   7   3   4   14.61    0.45
   7   3   4   14.50    0.45
  -8  -3  -4   21.00    0.59
  -8  -3  -4   20.77    0.61
   8   3   4   19.59    0.59
  -8   3  -4   19.81    0.58
   8   3   4   19.87    0.59
  -9  -3  -4   -0.08    0.10
  -9   3  -4   -0.02    0.09
   9   3   4    0.02    0.11
  10   3   4    1.63    0.19
 -10   3  -4    1.61    0.18
  10   4  -4    0.03    0.10
 -10   4   4    0.05    0.10
   9   4  -4    0.00    0.09
  -9   4   4   -0.12    0.08
  -8   4   4    1.91    0.16
   8   4  -4    1.50    0.16
  -7  -4   4    0.24    0.08
   7   4  -4    0.19    0.08
  -7   4   4    0.14    0.08
   7   4  -4    0.09    0.08
  -6  -4   4    0.78    0.11
  -6  -4   4    0.67    0.10
   6   4  -4    0.80    0.11
   6   4  -4    0.89    0.12
  -6   4   4    0.86    0.10
  -5  -4   4    0.75    0.10
  -5  -4   4    0.84    0.09
   5  -4  -4    0.93    0.09
   5   4  -4    0.94    0.11
  -5   4   4    0.91    0.10
  -5   4   4    0.88    0.09
   5   4  -4    0.93    0.10
   5   4  -4    0.95    0.11
  -4  -4   4   14.07    0.36
  -4  -4   4   13.72    0.39
   4  -4  -4   13.79    0.34
   4   4  -4   13.78    0.41
   4   4  -4   14.52    0.38
  -4   4   4   14.47    0.37
  -4   4   4   13.68    0.37
   4   4  -4   13.41    0.38
   3  -4  -4    0.06    0.03
  -3  -4   4    0.00    0.04
  -3  -4   4    0.04    0.05
  -3  -4   4    0.01    0.05
   3   4  -4    0.05    0.05
  -3   4   4   -0.03    0.04
  -3   4   4    0.01    0.04
   3   4  -4   -0.11    0.05
   3   4  -4   -0.10    0.04
   2  -4  -4   13.09    0.29
   2  -4  -4   12.80    0.36
   2  -4  -4   12.82    0.28
  -2  -4   4   13.14    0.38
  -2  -4   4   13.20    0.35
  -2  -4   4   12.90    0.30
   2   4  -4   13.39    0.33
   2   4  -4   12.12    0.37
   2   4  -4   12.17    0.32
  -2   4   4   13.42    0.32
  -1  -4   4    0.59    0.03
  -1  -4   4    0.53    0.08
   1  -4  -4    0.73    0.08
  -1  -4   4    0.62    0.07
   1   4  -4    0.52    0.05
   1   4  -4    0.56    0.08
   1   4  -4    0.54    0.05
  -1   4   4    0.58    0.05
   0  -4   4    1.45    0.09
   0  -4  -4    1.30    0.10
   0  -4   4    1.41    0.11
   0  -4  -4    1.43    0.06
   0  -4  -4    1.42    0.06
   0   4   4    1.45    0.08
   0   4  -4    1.44    0.07
  -1  -4  -4    0.04    0.05
   1  -4   4    0.09    0.05
   1   4   4   -0.02    0.04
   1   4   4    0.09    0.05
   1   4   4    0.04    0.04
  -1   4  -4    0.00    0.03
  -2  -4  -4    4.85    0.19
   2  -4   4    4.72    0.19
   2  -4   4    4.65    0.13
  -2  -4  -4    4.69    0.20
   2   4   4    4.86    0.17
   2   4   4    4.43    0.18
   2   4   4    4.81    0.17
   3  -4   4    0.00    0.03
  -3  -4  -4    0.06    0.07
   3   4   4    0.03    0.05
  -3   4  -4    0.02    0.04
   3   4   4    0.13    0.05
   3   4   4    0.08    0.05
  -3   4  -4    0.05    0.04
  -4  -4  -4    3.67    0.19
   4  -4   4    3.33    0.14
  -4   4  -4    3.71    0.17
  -4   4  -4    3.72    0.15
   4   4   4    3.83    0.18
   4   4   4    3.60    0.18
   4   4   4    3.47    0.16
  -5  -4  -4    3.76    0.20
   5   4   4    4.07    0.19
   5   4   4    4.19    0.20
  -5   4  -4    3.94    0.18
  -6  -4  -4    3.33    0.19
  -6  -4  -4    3.04    0.20
   6   4   4    3.14    0.19
   6   4   4    3.40    0.19
  -6   4  -4    3.10    0.17
  -7  -4  -4    3.75    0.23
   7   4   4    3.83    0.22
   7   4   4    4.03    0.22
  -7   4  -4    3.71    0.20
  -8  -4  -4    0.71    0.14
  -8   4  -4    0.71    0.11
   8   4   4    0.73    0.13
  -9  -4  -4    0.28    0.12
  -9   4  -4    0.06    0.10
   9   4   4    0.10    0.11
  10   4   4    0.35    0.13
 -10   4  -4    0.28    0.12
 -10   5   4   -0.01    0.10
  10   5  -4    0.07    0.12
   9   5  -4    0.87    0.15
  -9   5   4    0.78    0.13
   8   5  -4    3.55    0.22
  -8   5   4    3.54    0.20
  -7  -5   4    3.04    0.21
  -7   5   4    3.07    0.18
   7   5  -4    3.06    0.19
  -6  -5   4    0.64    0.12
   6   5  -4    0.56    0.11
  -6   5   4    0.69    0.10
   6   5  -4    0.46    0.10
  -5  -5   4    0.17    0.09
   5   5  -4    0.18    0.09
   5   5  -4   -0.07    0.08
  -5   5   4    0.08    0.07
  -4  -5   4   70.41    1.60
   4   5  -4   71.05    1.61
   4   5  -4   70.50    1.55
  -4   5   4   71.53    1.53
  -3  -5   4    2.08    0.15
   3  -5  -4    2.07    0.15
   3   5  -4    1.71    0.12
   3   5  -4    1.77    0.12
   3   5  -4    1.72    0.14
  -3   5   4    1.88    0.11
   2  -5  -4    0.01    0.07
  -2  -5   4    0.04    0.07
   2   5  -4    0.39    0.09
   2   5  -4   -0.03    0.05
  -2   5   4    0.05    0.05
   2   5  -4    0.01    0.05
   1  -5  -4   10.21    0.33
  -1  -5   4   10.38    0.31
   1   5  -4   10.17    0.27
  -1   5   4   10.50    0.26
   1   5  -4   10.65    0.27
   0  -5   4    0.28    0.09
   0  -5   4    0.22    0.07
   0  -5  -4    0.43    0.08
   0   5  -4    0.26    0.04
   0   5   4    0.15    0.04
   0   5  -4    0.21    0.04
   0   5   4    0.23    0.04
  -1  -5  -4   11.51    0.36
   1   5   4   11.94    0.31
  -1   5  -4   11.99    0.29
   1   5   4   11.94    0.31
  -2  -5  -4    8.51    0.29
  -2  -5  -4    7.99    0.30
  -2   5  -4    8.61    0.23
   2   5   4    7.80    0.28
   2   5   4    8.35    0.24
   2   5   4    8.80    0.25
  -3  -5  -4    9.28    0.33
   3   5   4    9.17    0.31
   3   5   4    8.70    0.27
  -4  -5  -4    0.25    0.09
   4   5   4    0.20    0.08
  -4   5  -4    0.24    0.06
   4   5   4    0.07    0.07
  -5  -5  -4    0.37    0.10
  -5   5  -4    0.40    0.08
   5   5   4    0.48    0.10
   5   5   4    0.58    0.09
  -6  -5  -4    0.90    0.14
   6   5   4    0.96    0.13
   6   5   4    0.89    0.11
  -6   5  -4    0.94    0.11
  -7  -5  -4    0.06    0.10
  -7   5  -4    0.11    0.08
   7   5   4    0.25    0.09
  -8  -5  -4   -0.08    0.10
  -8   5  -4    0.03    0.08
   8   5   4   -0.01    0.09
  -9  -5  -4    1.02    0.18
  -9   5  -4    0.67    0.13
   9   5   4    0.64    0.14
  -8   6   4    0.70    0.12
   8   6  -4    0.85    0.13
  -7  -6   4    0.04    0.11
  -7   6   4    0.11    0.08
   7   6  -4    0.11    0.09
  -6  -6   4    0.45    0.12
   6   6  -4    0.43    0.10
  -6   6   4    0.44    0.09
  -5  -6   4    1.49    0.16
   5   6  -4    1.02    0.12
  -5   6   4    1.25    0.11
  -4  -6   4    0.48    0.12
   4   6  -4    0.33    0.08
  -4   6   4    0.38    0.07
  -3  -6   4   52.07    1.21
   3   6  -4   51.38    1.24
   3   6  -4   51.34    1.13
  -3   6   4   51.17    1.11
  -2  -6   4    0.00    0.08
   2   6  -4   -0.22    0.08
   2   6  -4    0.17    0.06
  -2   6   4    0.07    0.05
  -1  -6   4    0.76    0.11
   1   6  -4    1.00    0.08
  -1   6   4    0.78    0.07
   0  -6   4    1.30    0.13
   0   6  -4    1.30    0.08
   0   6   4    1.30    0.09
   1  -6   4   13.83    0.41
  -1  -6  -4   14.09    0.45
   1   6   4   14.74    0.36
  -2  -6  -4    6.15    0.27
   2   6   4    6.37    0.21
   2   6   4    6.06    0.26
  -3  -6  -4    0.65    0.12
   3   6   4    1.00    0.13
   3   6   4    0.54    0.08
  -4  -6  -4    1.28    0.15
   4   6   4    1.37    0.15
   4   6   4    1.26    0.12
  -5  -6  -4    0.69    0.12
   5   6   4    0.49    0.09
  -6  -6  -4    2.04    0.19
  -6   6  -4    2.69    0.16
   6   6   4    2.60    0.18
  -7  -6  -4    0.10    0.11
  -7   6  -4    0.17    0.09
   7   6   4    0.16    0.10
  -8  -6  -4    0.29    0.14
   8   6   4    0.21    0.11
  -8   6  -4    0.06    0.09
  -7  -7   4   -0.06    0.10
   7   7  -4   -0.13    0.08
  -7   7   4   -0.04    0.08
  -6  -7   4    0.24    0.12
   6   7  -4    0.21    0.09
  -6   7   4    0.18    0.08
  -5  -7   4   -0.01    0.10
  -5   7   4   -0.08    0.06
   5   7  -4    0.07    0.08
  -4  -7   4    0.13    0.10
  -4   7   4    0.03    0.05
   4   7  -4   -0.01    0.06
  -3  -7   4    2.01    0.18
   3   7  -4    1.84    0.12
  -2  -7   4    0.98    0.13
   2   7  -4    1.07    0.08
  -1  -7   4    2.16    0.17
   0  -7  -4    0.53    0.12
   0  -7   4    0.57    0.11
   1  -7   4    3.42    0.19
  -1  -7  -4    3.45    0.22
   1   7   4    3.56    0.14
   2  -7   4    1.65    0.15
  -2  -7  -4    1.28    0.16
   2   7   4    1.48    0.11
  -3  -7  -4    0.07    0.09
   3   7   4   -0.06    0.06
  -4  -7  -4    0.77    0.14
   4   7   4    0.49    0.09
  -5  -7  -4   -0.04    0.09
   5   7   4    0.04    0.08
  -6  -7  -4    0.24    0.13
   6   7   4    0.22    0.10
  -4  -8   4    0.39    0.13
  -3  -8   4    2.47    0.20
  -2  -8   4   -0.06    0.09
  -1  -8   4    0.17    0.10
   1  -8  -4    0.09    0.11
   0  -8   4    0.40    0.11
   0  -8  -4    0.41    0.12
  -1  -8  -4    0.03    0.10
  -2  -8  -4    0.10    0.11
  -3  -8  -4    0.46    0.13
  12   0  -5   -0.07    0.11
 -12   0   5   -0.05    0.10
  11   0  -5    0.72    0.14
 -11   0   5    0.81    0.15
 -10   0   5    0.12    0.09
  10   0  -5    0.09    0.09
  -9   0   5   21.29    0.62
   9   0  -5   22.26    0.62
   8   0  -5   -0.12    0.07
  -8   0   5   -0.03    0.07
   7   0  -5   14.06    0.42
  -7   0   5   14.02    0.42
  -6   0   5   -0.08    0.06
   6   0  -5   -0.01    0.06
   5   0  -5    3.81    0.17
  -5   0   5    3.73    0.17
   4   0  -5   -0.02    0.04
  -4   0   5   -0.05    0.04
  -4   0   5   -0.04    0.04
   3   0  -5  111.95    2.34
  -3   0   5  113.03    2.34
   3   0  -5  108.88    2.34
  -3   0   5  110.22    2.34
   2   0  -5   -0.01    0.03
  -2   0   5    0.02    0.03
   2   0  -5    0.00    0.03
   1   0  -5  311.08    6.56
   1   0  -5  308.67    6.34
  -1   0   5  307.67    6.61
   0   0   5   -0.19    0.03
   0   0  -5   -0.22    0.02
   1   0   5  346.46    7.21
   1   0   5  342.78    7.28
  -1   0  -5  344.29    7.22
  -1   0  -5  343.79    7.28
   2   0   5    0.02    0.03
   2   0   5   -0.02    0.02
   2   0   5   -0.01    0.03
  -2   0  -5    0.01    0.03
  -2   0  -5   -0.01    0.03
  -3   0  -5   30.88    0.70
  -3   0  -5   29.62    0.68
   3   0   5   29.97    0.67
   3   0   5   29.86    0.69
  -3   0  -5   30.02    0.70
  -4   0  -5    0.06    0.05
   4   0   5    0.01    0.05
  -5   0  -5    0.42    0.08
   5   0   5    0.33    0.07
  -6   0  -5    0.05    0.06
   6   0   5   -0.02    0.05
  -7   0  -5    8.69    0.32
   7   0   5    8.96    0.32
   8   0   5   -0.03    0.08
  -8   0  -5   -0.09    0.07
  -9   0  -5    1.66    0.17
   9   0   5    1.50    0.16
  10   0   5    0.02    0.10
 -10   0  -5    0.01    0.09
  11   0   5    0.94    0.16
 -11   0  -5    0.88    0.16
 -12  -1   5    0.64    0.16
  12   1  -5    0.69    0.16
 -12   1   5    0.98    0.17
  11  -1  -5    3.99    0.26
 -11  -1   5    3.79    0.27
  11   1  -5    3.89    0.26
 -11   1   5    3.77    0.25
  10  -1  -5    0.00    0.09
 -10  -1   5    0.11    0.10
  10   1  -5    0.02    0.10
 -10   1   5    0.08    0.10
   9  -1  -5    6.84    0.30
  -9  -1   5    6.68    0.30
   9   1  -5    6.47    0.30
  -9   1   5    6.84    0.30
   8  -1  -5    3.02    0.19
  -8  -1   5    3.15    0.19
   8   1  -5    3.19    0.19
  -8   1   5    2.84    0.18
  -7  -1   5   14.43    0.43
   7  -1  -5   14.17    0.42
  -7   1   5   14.33    0.43
   7   1  -5   14.47    0.43
   6  -1  -5    0.34    0.07
  -6  -1   5    0.42    0.08
  -6   1   5    0.41    0.08
   6   1  -5    0.45    0.08
   5  -1  -5   16.42    0.43
  -5  -1   5   16.04    0.43
  -5   1   5   15.73    0.43
   5   1  -5   16.47    0.43
  -4  -1   5  215.83    4.55
   4  -1  -5  213.67    4.54
   4   1  -5  223.74    4.55
  -4   1   5  216.55    4.55
  -4   1   5  223.94    4.55
   4   1  -5  217.34    4.55
   3  -1  -5   12.39    0.32
  -3  -1   5   13.00    0.33
   3  -1  -5   12.11    0.32
  -3  -1   5   12.47    0.33
   3   1  -5   12.96    0.33
   3   1  -5   12.61    0.33
  -3   1   5   12.80    0.33
  -3   1   5   12.07    0.32
   3   1  -5   13.14    0.32
   2  -1  -5  196.01    3.93
   2  -1  -5  182.99    3.92
  -2  -1   5  186.69    3.94
   2   1  -5  184.31    4.05
   2   1  -5  187.48    4.01
   2   1  -5  191.21    3.90
   2   1  -5  189.64    3.90
  -2   1   5  186.29    4.00
   1  -1  -5  147.01    2.93
  -1  -1   5  138.91    2.93
  -1  -1   5  141.83    3.01
  -1   1   5  139.19    2.97
   1   1  -5  141.48    3.00
   1   1  -5  135.20    3.03
   1   1  -5  144.24    2.93
   0  -1  -5    0.00    0.02
   0  -1   5   -0.01    0.02
   0  -1   5   -0.04    0.02
   0  -1  -5    0.01    0.01
   0   1   5   -0.01    0.02
   0   1  -5   -0.04    0.02
   1  -1   5   14.19    0.35
   1  -1   5   14.75    0.35
  -1  -1  -5   14.21    0.35
  -1  -1  -5   14.31    0.35
  -1   1  -5   14.51    0.35
   1   1   5   14.50    0.35
   1   1   5   14.07    0.32
   2  -1   5  154.15    3.18
   2  -1   5  151.18    3.17
  -2  -1  -5  150.31    3.27
   2  -1   5  149.62    3.23
  -2  -1  -5  153.70    3.18
  -2   1  -5  156.27    3.18
   2   1   5  153.85    3.18
   2   1   5  150.11    3.18
  -3  -1  -5  110.38    2.35
   3  -1   5  110.48    2.33
  -3  -1  -5  107.40    2.33
   3  -1   5  110.13    2.32
   3   1   5  110.37    2.34
   3   1   5  109.62    2.33
  -3   1  -5  113.77    2.33
  -3   1  -5  108.85    2.33
  -4  -1  -5   56.49    1.29
  -4  -1  -5   59.26    1.30
   4  -1   5   56.96    1.28
   4  -1   5   59.78    1.27
  -4   1  -5   61.28    1.30
   4   1   5   57.61    1.29
  -4   1  -5   57.79    1.29
  -5  -1  -5    5.09    0.21
  -5  -1  -5    5.32    0.20
   5  -1   5    5.15    0.20
   5   1   5    5.10    0.21
  -5   1  -5    5.09    0.21
  -6  -1  -5    0.27    0.07
   6  -1   5    0.38    0.08
   6   1   5    0.30    0.08
  -6   1  -5    0.30    0.08
   7  -1   5    1.05    0.12
  -7  -1  -5    0.91    0.12
   7   1   5    0.92    0.12
  -7   1  -5    1.09    0.12
   8  -1   5    0.14    0.09
  -8  -1  -5    0.29    0.10
   8   1   5    0.28    0.10
  -8   1  -5    0.17    0.09
   9  -1   5    0.05    0.10
  -9  -1  -5    0.05    0.10
  -9   1  -5   -0.04    0.09
   9   1   5    0.02    0.09
  10  -1   5    0.07    0.10
 -10  -1  -5    0.15    0.11
  10   1   5    0.04    0.10
 -10   1  -5    0.22    0.11
 -11  -1  -5    0.10    0.12
  11   1   5    0.07    0.12
 -11   1  -5   -0.02    0.12
 -11  -2   5   -0.20    0.11
 -11   2   5   -0.14    0.09
  11   2  -5   -0.04    0.11
 -10  -2   5   -0.03    0.10
  10  -2  -5   -0.03    0.10
  10   2  -5   -0.09    0.11
 -10   2   5   -0.03    0.10
  -9  -2   5    8.15    0.33
   9  -2  -5    8.35    0.33
   9   2  -5    7.45    0.32
  -9   2   5    7.26    0.31
  -8  -2   5   15.96    0.48
   8  -2  -5   16.20    0.47
   8   2  -5   15.59    0.48
  -8   2   5   16.09    0.48
  -7  -2   5    5.21    0.23
   7  -2  -5    5.17    0.22
   7   2  -5    5.18    0.23
  -7   2   5    4.89    0.22
  -6  -2   5    6.93    0.26
   6  -2  -5    7.48    0.26
   6   2  -5    7.11    0.27
  -6   2   5    7.33    0.26
   5  -2  -5    2.18    0.13
  -5  -2   5    1.78    0.12
   5   2  -5    2.04    0.13
  -5   2   5    2.29    0.13
   5   2  -5    2.05    0.13
  -5   2   5    2.21    0.14
   4  -2  -5   18.13    0.45
  -4  -2   5   18.26    0.45
  -4   2   5   17.68    0.45
   4   2  -5   17.64    0.46
   4   2  -5   18.61    0.46
  -4   2   5   17.83    0.45
   4   2  -5   17.49    0.46
   3  -2  -5  268.18    5.74
  -3  -2   5  266.44    5.59
  -3   2   5  264.54    5.73
  -3   2   5  282.62    5.67
   3   2  -5  270.07    5.61
   3   2  -5  269.14    5.73
   3   2  -5  270.95    5.71
  -2  -2   5   18.77    0.44
  -2  -2   5   18.73    0.45
  -2  -2   5   18.87    0.45
   2  -2  -5   18.55    0.44
   2  -2  -5   19.51    0.44
   2   2  -5   19.11    0.45
  -2   2   5   19.05    0.45
   2   2  -5   18.95    0.44
   2   2  -5   19.02    0.45
   2   2  -5   18.27    0.45
  -1  -2   5  216.53    4.82
   1  -2  -5  225.09    4.77
  -1  -2   5  226.36    4.81
   1  -2  -5  221.61    4.75
   1  -2  -5  224.52    4.82
  -1  -2   5  229.00    4.77
   1   2  -5  234.29    4.86
   1   2  -5  234.12    4.83
   1   2  -5  227.26    4.84
  -1   2   5  233.69    4.82
   0  -2  -5   43.10    0.93
   0  -2   5   43.02    0.92
   0  -2  -5   42.41    0.90
   0  -2   5   42.69    0.92
   0  -2   5   41.49    0.90
   0   2   5   42.55    0.93
   0   2  -5   43.95    0.93
  -1  -2  -5   18.54    0.42
   1  -2   5   18.55    0.43
   1  -2   5   18.09    0.43
  -1  -2  -5   18.42    0.44
   1  -2   5   18.51    0.43
   1   2   5   17.99    0.42
   1   2   5   18.28    0.44
   1   2   5   18.90    0.44
  -1   2  -5   18.21    0.43
   2  -2   5  139.60    3.00
  -2  -2  -5  145.11    3.05
   2   2   5  145.30    3.01
   2   2   5  140.53    3.01
  -2   2  -5  146.60    3.01
   2   2   5  146.49    3.02
  -3  -2  -5   85.22    1.84
   3  -2   5   83.77    1.80
   3   2   5   81.85    1.81
   3   2   5   86.57    1.82
  -3   2  -5   87.54    1.81
   3   2   5   82.10    1.78
  -3   2  -5   85.45    1.81
  -4  -2  -5    7.44    0.25
   4  -2   5    8.08    0.25
  -4  -2  -5    7.47    0.25
   4  -2   5    8.35    0.23
  -4   2  -5    7.48    0.25
  -4   2  -5    8.18    0.26
   4   2   5    7.57    0.26
  -5  -2  -5    4.66    0.20
   5  -2   5    4.40    0.19
  -5  -2  -5    4.40    0.20
  -5   2  -5    4.21    0.19
   5   2   5    4.33    0.20
  -6  -2  -5    0.47    0.10
  -6  -2  -5    0.41    0.09
   6  -2   5    0.41    0.09
   6   2   5    0.35    0.09
  -6   2  -5    0.45    0.09
   7  -2   5    1.05    0.12
  -7  -2  -5    1.24    0.14
  -7  -2  -5    1.03    0.13
   7   2   5    0.93    0.13
  -7   2  -5    0.98    0.12
   8  -2   5    1.48    0.15
  -8  -2  -5    1.37    0.15
   8   2   5    1.32    0.16
  -8   2  -5    1.76    0.16
  -9  -2  -5    2.59    0.21
   9  -2   5    2.31    0.20
   9   2   5    2.31    0.21
  -9   2  -5    2.07    0.19
 -10  -2  -5    3.00    0.23
 -10   2  -5    1.95    0.20
  10   2   5    2.00    0.21
  11   3  -5    1.33    0.18
 -11   3   5    1.08    0.16
  10   3  -5    0.06    0.11
 -10   3   5    0.02    0.10
  -9  -3   5    2.69    0.20
   9   3  -5    3.06    0.22
  -9   3   5    2.69    0.19
   8  -3  -5    3.24    0.19
  -8  -3   5    3.12    0.20
   8   3  -5    2.98    0.20
  -8   3   5    2.90    0.19
   8   3  -5    3.01    0.20
   7  -3  -5    0.63    0.09
  -7  -3   5    0.68    0.10
  -7   3   5    0.72    0.10
   7   3  -5    0.68    0.10
   7   3  -5    0.65    0.10
   6  -3  -5    1.30    0.11
  -6  -3   5    1.37    0.13
  -6   3   5    1.67    0.14
   6   3  -5    1.69    0.13
  -6   3   5    1.42    0.12
   6   3  -5    1.44    0.12
   5  -3  -5    0.13    0.05
  -5  -3   5    0.15    0.06
   5   3  -5    0.21    0.06
  -5   3   5    0.16    0.06
  -5   3   5    0.07    0.06
   5   3  -5    0.20    0.07
   5   3  -5    0.08    0.06
   4  -3  -5   21.54    0.52
  -4  -3   5   21.76    0.53
  -4  -3   5   21.27    0.54
   4   3  -5   22.85    0.55
   4   3  -5   21.80    0.54
  -4   3   5   22.64    0.54
  -4   3   5   21.60    0.53
   4   3  -5   21.47    0.55
  -3  -3   5    0.28    0.05
  -3  -3   5    0.25    0.05
   3  -3  -5    0.26    0.05
   3   3  -5    0.23    0.05
  -3   3   5    0.28    0.05
   3   3  -5    0.23    0.05
  -3   3   5    0.24    0.05
   3   3  -5    0.24    0.06
  -2  -3   5    6.36    0.22
  -2  -3   5    6.39    0.19
  -2  -3   5    6.79    0.19
   2  -3  -5    6.32    0.18
   2   3  -5    6.69    0.20
  -2   3   5    6.53    0.19
   2   3  -5    6.82    0.20
   2   3  -5    6.37    0.19
   2   3  -5    6.43    0.22
   1  -3  -5    0.36    0.04
  -1  -3   5    0.38    0.04
   1  -3  -5    0.48    0.06
  -1  -3   5    0.38    0.05
  -1  -3   5    0.38    0.06
   1   3  -5    0.33    0.05
   1   3  -5    0.32    0.06
  -1   3   5    0.39    0.05
   0  -3   5    0.02    0.03
   0  -3  -5    0.01    0.03
   0  -3   5    0.06    0.03
   0  -3   5    0.02    0.03
   0  -3   5    0.02    0.04
   0   3   5    0.01    0.03
   0   3  -5    0.02    0.03
  -1  -3  -5    0.04    0.04
   1  -3   5    0.06    0.05
   1  -3   5    0.07    0.03
   1   3   5    0.05    0.04
  -1   3  -5    0.08    0.03
   1   3   5    0.10    0.04
   1   3   5    0.01    0.04
  -2  -3  -5    7.39    0.25
   2  -3   5    7.07    0.20
   2   3   5    6.96    0.22
   2   3   5    7.02    0.22
   2   3   5    7.25    0.22
  -2   3  -5    7.33    0.21
  -3  -3  -5   15.28    0.42
   3  -3   5   14.36    0.37
   3   3   5   14.89    0.40
   3   3   5   14.19    0.39
  -3   3  -5   14.86    0.38
   3   3   5   15.05    0.39
  -3   3  -5   15.49    0.39
   4  -3   5   29.98    0.70
  -4  -3  -5   29.35    0.74
   4   3   5   30.16    0.72
   4   3   5   31.28    0.73
   4   3   5   29.20    0.72
  -4   3  -5   31.67    0.72
  -4   3  -5   29.62    0.71
  -5  -3  -5    2.71    0.16
  -5  -3  -5    2.50    0.16
   5  -3   5    2.66    0.15
  -5   3  -5    2.57    0.15
   5   3   5    2.65    0.15
   5   3   5    2.47    0.15
  -5   3  -5    2.49    0.14
  -6  -3  -5    0.29    0.09
   6  -3   5    0.17    0.07
  -6  -3  -5    0.24    0.09
   6   3   5    0.18    0.09
  -6   3  -5    0.21    0.08
   6   3   5    0.54    0.09
  -7  -3  -5    0.73    0.12
   7  -3   5    0.69    0.11
  -7  -3  -5    0.77    0.13
   7   3   5    0.62    0.12
   7   3   5    0.86    0.12
  -7   3  -5    0.82    0.12
  -8  -3  -5   -0.08    0.09
  -8  -3  -5    0.24    0.10
   8   3   5   -0.03    0.10
   8   3   5    0.00    0.08
  -8   3  -5   -0.08    0.09
   9   3   5    8.98    0.37
  -9   3  -5    9.74    0.38
  10   3   5    2.08    0.21
 -10   3  -5    2.07    0.20
  10   4  -5    0.45    0.12
 -10   4   5    0.68    0.13
   9   4  -5    1.29    0.16
  -9   4   5    1.29    0.15
   8   4  -5    2.16    0.18
  -8   4   5    2.13    0.16
  -7   4   5    2.52    0.17
   7   4  -5    2.25    0.17
   7   4  -5    2.35    0.18
  -6  -4   5    8.51    0.29
   6   4  -5    8.08    0.30
   6   4  -5    8.48    0.32
  -6   4   5    8.49    0.29
  -5  -4   5   40.46    0.92
  -5  -4   5   39.32    0.95
   5  -4  -5   39.31    0.90
  -5   4   5   39.81    0.92
  -5   4   5   41.04    0.93
   5   4  -5   41.92    0.94
   5   4  -5   39.01    0.94
   5   4  -5   39.06    0.96
  -4  -4   5    8.43    0.26
  -4  -4   5    9.05    0.29
   4  -4  -5    8.57    0.24
  -4   4   5    8.54    0.26
  -4   4   5    9.08    0.27
   4   4  -5    9.06    0.28
   4   4  -5    8.62    0.30
   4   4  -5    8.91    0.28
  -3  -4   5   29.29    0.72
  -3  -4   5   28.92    0.69
  -3  -4   5   28.86    0.66
   3  -4  -5   28.28    0.64
   3   4  -5   28.14    0.71
  -3   4   5   29.35    0.67
   3   4  -5   29.49    0.68
   3   4  -5   29.29    0.67
  -2  -4   5    0.89    0.10
  -2  -4   5    1.16    0.09
   2  -4  -5    0.77    0.09
  -2  -4   5    0.94    0.07
   2  -4  -5    0.92    0.06
   2   4  -5    0.98    0.08
   2   4  -5    1.27    0.11
   2   4  -5    0.97    0.09
  -2   4   5    0.87    0.08
   1  -4  -5    0.81    0.06
  -1  -4   5    0.85    0.10
  -1  -4   5    0.76    0.05
   1  -4  -5    0.84    0.08
  -1  -4   5    0.69    0.07
   1   4  -5    0.80    0.09
   1   4  -5    0.76    0.07
  -1   4   5    0.75    0.07
   0  -4   5    4.97    0.17
   0  -4  -5    4.86    0.14
   0  -4  -5    5.05    0.19
   0  -4   5    5.24    0.13
   0  -4   5    4.82    0.13
   0  -4   5    5.41    0.20
   0   4   5    5.23    0.16
   1  -4   5   21.72    0.48
   1  -4   5   21.94    0.56
  -1  -4  -5   21.65    0.54
   1   4   5   21.48    0.54
   1   4   5   22.58    0.52
   1   4   5   22.64    0.52
   2  -4   5    7.99    0.21
  -2  -4  -5    8.23    0.29
  -2  -4  -5    8.36    0.27
   2  -4   5    9.79    0.29
   2   4   5    8.45    0.25
   2   4   5    8.05    0.24
  -2   4  -5    8.45    0.24
   2   4   5    7.77    0.26
   3  -4   5   22.38    0.52
  -3  -4  -5   21.52    0.59
   3   4   5   23.46    0.56
  -3   4  -5   23.09    0.54
   3   4   5   21.71    0.56
   3   4   5   21.92    0.55
  -4  -4  -5    5.25    0.23
   4  -4   5    5.35    0.18
   4   4   5    5.18    0.21
  -4   4  -5    5.64    0.21
   4   4   5    5.88    0.23
  -4   4  -5    5.68    0.20
   4   4   5    5.33    0.22
  -5  -4  -5    3.78    0.21
  -5   4  -5    4.15    0.18
   5   4   5    3.81    0.19
   5   4   5    4.21    0.20
  -6  -4  -5    0.00    0.09
  -6   4  -5   -0.06    0.07
   6   4   5    0.11    0.08
   6   4   5    0.00    0.08
  -7  -4  -5    0.30    0.11
   7   4   5    0.14    0.09
  -7   4  -5    0.25    0.09
   7   4   5    0.34    0.11
  -8  -4  -5    0.54    0.13
   8   4   5    0.48    0.11
  -8   4  -5    0.52    0.11
  -9  -4  -5    4.71    0.28
   9   4   5    4.65    0.27
  -9   4  -5    4.58    0.26
  10   5  -5    1.71    0.19
   9   5  -5    2.12    0.20
  -9   5   5    1.61    0.17
   8   5  -5    2.23    0.19
  -8   5   5    2.07    0.17
  -7   5   5    1.22    0.13
   7   5  -5    1.35    0.14
  -6  -5   5    0.22    0.10
   6   5  -5    0.23    0.09
  -6   5   5    0.35    0.09
  -5  -5   5   18.36    0.52
   5   5  -5   18.37    0.54
  -5   5   5   18.09    0.48
   5   5  -5   18.64    0.50
  -4  -5   5    6.98    0.27
   4   5  -5    6.08    0.25
  -4   5   5    6.35    0.23
   4   5  -5    7.12    0.29
  -3  -5   5   21.13    0.55
   3  -5  -5   21.14    0.56
   3   5  -5   21.24    0.52
  -3   5   5   20.89    0.51
   3   5  -5   20.76    0.58
  -2  -5   5   20.39    0.53
   2  -5  -5   20.63    0.54
   2   5  -5   20.22    0.56
   2   5  -5   20.40    0.49
  -2   5   5   20.47    0.49
   1  -5  -5    2.25    0.15
  -1  -5   5    2.08    0.13
  -1   5   5    2.16    0.11
   1   5  -5    2.34    0.12
   1   5  -5    2.40    0.11
   0  -5  -5   47.19    1.11
   0  -5   5   48.91    1.10
   0   5   5   48.56    1.06
   0   5   5   49.89    1.07
   0   5  -5   49.91    1.05
   1  -5   5    2.52    0.13
  -1  -5  -5    2.55    0.16
  -1  -5  -5    2.66    0.16
  -1  -5  -5    2.44    0.09
  -1   5  -5    2.42    0.11
   1   5   5    2.46    0.12
  -2  -5  -5    2.15    0.16
  -2  -5  -5    2.09    0.15
  -2   5  -5    2.00    0.11
   2   5   5    2.09    0.12
   2   5   5    1.95    0.14
  -3  -5  -5    3.92    0.21
   3   5   5    3.84    0.18
   3   5   5    3.94    0.20
  -4  -5  -5    1.15    0.14
   4   5   5    1.15    0.11
   4   5   5    1.11    0.12
  -5  -5  -5    0.42    0.12
   5   5   5    0.42    0.09
  -5   5  -5    0.39    0.08
   5   5   5    0.55    0.10
  -6  -5  -5    1.67    0.18
   6   5   5    1.71    0.15
  -6   5  -5    1.51    0.13
   6   5   5    1.75    0.15
  -7  -5  -5    0.78    0.14
  -7   5  -5    0.71    0.11
   7   5   5    0.59    0.11
  -8  -5  -5   -0.10    0.11
  -8   5  -5   -0.02    0.08
   8   5   5   -0.01    0.09
   8   6  -5    2.26    0.19
  -8   6   5    2.40    0.18
  -7  -6   5    1.19    0.16
  -7   6   5    1.16    0.13
   7   6  -5    1.02    0.14
  -6  -6   5   -0.12    0.09
   6   6  -5   -0.03    0.08
  -6   6   5   -0.02    0.07
  -5  -6   5    3.33    0.20
   5   6  -5    2.58    0.17
  -5   6   5    3.15    0.16
  -4  -6   5   15.99    0.48
   4   6  -5   15.71    0.43
  -4   6   5   15.77    0.41
  -3  -6   5    2.72    0.19
   3   6  -5    3.05    0.22
   3   6  -5    2.63    0.16
  -3   6   5    2.83    0.14
  -2  -6   5   16.59    0.47
  -2   6   5   15.92    0.40
   2   6  -5   16.33    0.41
  -1  -6   5    0.04    0.08
   1   6  -5    0.08    0.05
  -1   6   5   -0.04    0.05
   0  -6   5    7.38    0.27
   0   6   5    7.81    0.23
   0   6  -5    7.81    0.22
  -1  -6  -5    0.13    0.10
   1  -6   5    0.03    0.08
   1   6   5   -0.09    0.05
  -2  -6  -5    9.83    0.37
   2   6   5   10.37    0.30
  -3  -6  -5    0.81    0.13
   3   6   5    1.18    0.14
   3   6   5    1.06    0.10
  -4  -6  -5    0.34    0.10
   4   6   5    0.25    0.09
   4   6   5    0.30    0.08
  -5  -6  -5    0.10    0.10
   5   6   5    0.07    0.07
  -6  -6  -5    0.14    0.12
   6   6   5    0.34    0.10
  -7  -6  -5    0.05    0.11
  -7   6  -5    0.08    0.08
   7   6   5   -0.08    0.08
  -7  -7   5   -0.06    0.11
   7   7  -5    0.06    0.10
  -7   7   5    0.03    0.08
  -6  -7   5    0.07    0.10
  -6   7   5    0.11    0.07
   6   7  -5    0.02    0.08
  -5  -7   5    0.60    0.13
  -5   7   5    0.65    0.08
   5   7  -5    0.49    0.09
  -4  -7   5    0.83    0.13
  -4   7   5    1.18    0.10
   4   7  -5    1.10    0.10
  -3  -7   5    4.19    0.23
   3   7  -5    4.08    0.17
  -3   7   5    3.92    0.15
  -2  -7   5    0.02    0.08
  -2   7   5    0.00    0.04
   2   7  -5   -0.03    0.05
  -1  -7   5    0.18    0.08
  -1   7   5    0.13    0.05
   1   7  -5    0.13    0.04
   0  -7  -5    0.11    0.10
   0  -7   5    0.03    0.08
   0   7   5    0.07    0.05
   1  -7   5    0.78    0.12
  -1  -7  -5    0.59    0.13
   1   7   5    0.74    0.08
  -2  -7  -5    0.30    0.11
   2   7   5    0.13    0.06
  -3  -7  -5    0.63    0.13
   3   7   5    0.42    0.09
  -4  -7  -5    0.08    0.11
   4   7   5    0.00    0.07
  -5  -7  -5    1.03    0.16
   5   7   5    1.20    0.13
  -6  -7  -5    0.20    0.12
   6   7   5    0.04    0.09
  -4  -8   5    3.31    0.23
  -3  -8   5    0.26    0.11
  -2  -8   5    0.05    0.10
   1  -8  -5    0.59    0.14
   0  -8  -5    1.23    0.16
  -1  -8  -5    0.48    0.13
  -2  -8  -5    0.41    0.13
  -3  -8  -5    0.36    0.14
  12   0  -6    0.26    0.12
 -12   0   6    0.19    0.12
 -11   0   6    0.02    0.10
  11   0  -6   -0.03    0.10
  10   0  -6    0.03    0.09
 -10   0   6    0.01    0.09
   9   0  -6   -0.01    0.09
  -9   0   6   -0.01    0.09
   8   0  -6   13.71    0.43
  -8   0   6   13.93    0.44
  -7   0   6   -0.04    0.07
   7   0  -6    0.00    0.07
   6   0  -6   42.84    1.00
  -6   0   6   42.21    1.00
  -5   0   6    0.01    0.05
   5   0  -6    0.04    0.05
  -4   0   6   34.29    0.79
   4   0  -6   34.38    0.79
  -3   0   6    0.01    0.04
   3   0  -6    0.02    0.04
  -3   0   6    0.09    0.04
   3   0  -6   -0.02    0.03
   2   0  -6  176.45    3.60
  -2   0   6  167.54    3.60
   2   0  -6  174.38    3.60
   1   0  -6    0.02    0.03
   1   0  -6   -0.05    0.01
  -1   0   6    0.25    0.04
   0   0   6    8.72    0.25
   0   0  -6    9.06    0.25
  -2   0  -6   -0.02    0.02
   2   0   6   -0.02    0.03
  -2   0  -6   -0.04    0.03
   2   0   6   -0.03    0.03
  -3   0  -6   -0.04    0.03
   3   0   6   -0.02    0.04
   3   0   6   -0.01    0.03
  -3   0  -6   -0.04    0.04
  -4   0  -6    1.95    0.12
  -4   0  -6    1.66    0.10
   4   0   6    1.69    0.12
   5   0   6   -0.02    0.05
  -5   0  -6   -0.04    0.05
  -6   0  -6    0.61    0.09
   6   0   6    0.61    0.10
   7   0   6   -0.12    0.06
  -7   0  -6   -0.03    0.07
  -8   0  -6    0.58    0.11
   8   0   6    0.56    0.11
  -9   0  -6   -0.02    0.08
   9   0   6   -0.13    0.08
  10   0   6   -0.03    0.10
 -10   0  -6    0.24    0.11
  11   0   6   -0.04    0.11
 -11   0  -6    0.14    0.12
 -12  -1   6    0.28    0.13
 -12   1   6    0.28    0.13
  12   1  -6    0.27    0.14
  11  -1  -6    0.86    0.15
 -11  -1   6    0.72    0.15
  11   1  -6    0.86    0.16
 -11   1   6    0.66    0.14
  10  -1  -6    5.99    0.29
 -10  -1   6    5.19    0.28
 -10   1   6    5.10    0.28
  10   1  -6    5.47    0.28
   9  -1  -6   27.01    0.73
  -9  -1   6   27.92    0.75
   9   1  -6   27.03    0.74
  -9   1   6   26.39    0.73
   8  -1  -6    4.15    0.21
  -8  -1   6    4.56    0.23
  -8   1   6    3.97    0.21
   8   1  -6    3.92    0.22
  -7  -1   6    6.73    0.26
   7  -1  -6    6.56    0.26
  -7   1   6    6.22    0.26
   7   1  -6    6.77    0.27
  -6  -1   6   19.58    0.52
   6  -1  -6   19.06    0.51
  -6   1   6   19.33    0.52
   6   1  -6   20.22    0.53
  -5  -1   6    0.89    0.09
   5  -1  -6    1.16    0.10
  -5   1   6    0.87    0.09
   5   1  -6    1.17    0.11
  -4  -1   6   94.94    2.07
   4  -1  -6   95.34    2.06
  -4   1   6   93.31    2.06
   4   1  -6   99.38    2.07
   4   1  -6   96.97    2.07
  -4   1   6   99.95    2.07
   3  -1  -6   43.88    0.98
  -3  -1   6   43.34    0.98
   3   1  -6   44.11    0.95
  -3   1   6   45.83    0.98
   3   1  -6   45.22    0.98
   3   1  -6   43.26    0.98
  -3   1   6   42.71    0.98
  -2  -1   6    0.46    0.06
   2  -1  -6    0.33    0.05
   2  -1  -6    0.41    0.05
   2   1  -6    0.45    0.06
  -2   1   6    0.41    0.05
   2   1  -6    0.54    0.05
   1  -1  -6   14.97    0.36
  -1  -1   6   14.72    0.34
  -1  -1   6   14.27    0.36
   1   1  -6   15.63    0.37
   1   1  -6   14.73    0.34
  -1   1   6   14.70    0.37
   0  -1   6    7.78    0.22
   0  -1   6    7.89    0.20
   0  -1  -6    8.15    0.22
   0   1   6    7.72    0.22
   0   1  -6    8.24    0.22
   1  -1   6   58.86    1.29
  -1  -1  -6   60.02    1.29
   1  -1   6   61.02    1.29
  -1  -1  -6   60.78    1.29
   1   1   6   58.58    1.23
  -1   1  -6   60.54    1.29
   2  -1   6   25.01    0.54
  -2  -1  -6   24.74    0.58
   2  -1   6   24.05    0.58
  -2   1  -6   25.32    0.58
   2   1   6   25.41    0.59
   2   1   6   24.33    0.58
   3  -1   6    0.27    0.04
   3  -1   6    0.36    0.06
  -3  -1  -6    0.34    0.06
  -3   1  -6    0.32    0.06
  -3   1  -6    0.05    0.05
   3   1   6    0.25    0.06
   4  -1   6   43.64    0.95
   4  -1   6   42.70    0.98
  -4  -1  -6   43.45    0.98
  -4  -1  -6   42.23    0.98
  -4   1  -6   43.25    0.98
   4   1   6   41.61    0.98
  -5  -1  -6    2.07    0.14
   5  -1   6    1.86    0.13
  -5  -1  -6    2.03    0.13
   5   1   6    1.87    0.13
  -5   1  -6    1.94    0.13
  -6  -1  -6    3.35    0.18
  -6  -1  -6    3.48    0.18
   6  -1   6    3.56    0.19
  -6   1  -6    3.28    0.18
   6   1   6    3.46    0.19
   7  -1   6    0.14    0.08
  -7  -1  -6    0.20    0.09
   7   1   6    0.06    0.08
  -7   1  -6    0.13    0.08
   8  -1   6    4.53    0.23
  -8  -1  -6    4.25    0.24
  -8   1  -6    4.59    0.24
   8   1   6    4.51    0.24
  -9  -1  -6    1.21    0.15
   9  -1   6    1.00    0.14
   9   1   6    1.16    0.16
  -9   1  -6    1.26    0.16
 -10  -1  -6    3.75    0.26
  10  -1   6    3.93    0.26
  10   1   6    3.37    0.24
 -10   1  -6    3.69    0.25
 -11  -2   6   -0.01    0.11
  11   2  -6    0.23    0.13
 -11   2   6    0.03    0.10
 -10  -2   6   -0.05    0.09
  10  -2  -6    0.01    0.10
 -10   2   6   -0.22    0.10
  10   2  -6   -0.13    0.10
  -9  -2   6   13.05    0.44
   9  -2  -6   13.34    0.44
   9   2  -6   12.96    0.46
  -9   2   6   13.07    0.45
   8  -2  -6    0.16    0.09
  -8  -2   6    0.33    0.10
   8   2  -6    0.13    0.09
  -8   2   6    0.23    0.09
  -7  -2   6    8.12    0.30
   7  -2  -6    7.88    0.28
  -7   2   6    7.61    0.29
   7   2  -6    7.97    0.30
  -6  -2   6    0.76    0.10
   6  -2  -6    0.86    0.10
  -6   2   6    0.84    0.10
   6   2  -6    0.86    0.10
  -5  -2   6    0.69    0.08
   5  -2  -6    0.77    0.09
   5   2  -6    0.64    0.08
   5   2  -6    0.68    0.09
  -5   2   6    0.61    0.08
  -5   2   6    0.71    0.09
  -4  -2   6   11.51    0.33
   4  -2  -6   11.72    0.32
  -4   2   6   12.16    0.33
   4   2  -6   11.85    0.34
   4   2  -6   11.30    0.33
  -4   2   6   10.96    0.32
   4   2  -6   12.17    0.34
   3  -2  -6   28.49    0.67
  -3  -2   6   28.96    0.68
   3   2  -6   29.89    0.68
  -3   2   6   29.70    0.68
   3   2  -6   29.31    0.68
   3   2  -6   29.04    0.67
  -2  -2   6   30.96    0.71
  -2  -2   6   31.35    0.71
   2  -2  -6   30.94    0.71
  -2   2   6   31.34    0.71
   2   2  -6   32.32    0.70
   2   2  -6   31.90    0.72
   2   2  -6   32.03    0.71
   2   2  -6   30.55    0.70
   1  -2  -6    2.12    0.09
  -1  -2   6    2.39    0.11
  -1  -2   6    2.17    0.10
   1   2  -6    2.36    0.11
  -1   2   6    2.17    0.11
   1   2  -6    2.18    0.08
   1   2  -6    2.09    0.10
   0  -2   6   10.76    0.29
   0  -2  -6   11.20    0.27
   0  -2   6   11.16    0.29
   0   2   6   10.85    0.29
   0   2  -6   11.60    0.29
   1  -2   6   12.61    0.32
   1  -2   6   12.35    0.32
   1   2   6   12.19    0.30
   1   2   6   12.32    0.32
  -1   2  -6   12.80    0.32
   2  -2   6   60.38    1.34
  -2  -2  -6   63.51    1.37
   2  -2   6   61.25    1.30
  -2   2  -6   63.01    1.34
   2   2   6   63.72    1.35
   2   2   6   61.17    1.35
   2   2   6   60.59    1.31
  -3  -2  -6    0.77    0.09
   3  -2   6    0.78    0.08
   3  -2   6    0.91    0.07
   3   2   6    0.74    0.07
  -3   2  -6    0.81    0.08
  -3   2  -6    1.19    0.10
   3   2   6    0.77    0.09
   3   2   6    0.84    0.09
   4  -2   6    2.70    0.15
  -4  -2  -6    3.09    0.15
   4  -2   6    3.51    0.13
   4   2   6    2.51    0.15
   4   2   6    2.62    0.13
  -4   2  -6    2.55    0.14
  -4   2  -6    2.84    0.17
  -5  -2  -6   62.39    1.37
  -5  -2  -6   60.30    1.37
   5  -2   6   61.45    1.35
  -5   2  -6   58.26    1.35
   5   2   6   59.76    1.36
   6  -2   6   26.53    0.64
  -6  -2  -6   24.53    0.64
  -6  -2  -6   23.60    0.64
   6   2   6   23.53    0.64
  -6   2  -6   23.63    0.63
   7  -2   6    0.63    0.11
  -7  -2  -6    0.53    0.11
  -7  -2  -6    0.49    0.10
   7   2   6    0.56    0.11
  -7   2  -6    0.43    0.10
  -8  -2  -6    6.86    0.29
   8  -2   6    6.42    0.28
  -8   2  -6    6.63    0.29
   8   2   6    6.18    0.29
  -9  -2  -6    7.31    0.33
  -9   2  -6    6.63    0.32
   9   2   6    6.26    0.31
 -10  -2  -6    2.57    0.22
  10   2   6    2.66    0.23
 -10   2  -6    2.74    0.23
 -11   3   6    0.38    0.12
  11   3  -6    0.69    0.16
  10   3  -6    0.08    0.11
 -10   3   6   -0.06    0.09
  -9  -3   6    1.63    0.17
  -9   3   6    1.39    0.15
   9   3  -6    1.38    0.16
   8  -3  -6    0.35    0.10
  -8  -3   6    0.43    0.10
  -8   3   6    0.34    0.09
   8   3  -6    0.44    0.10
   8   3  -6    0.43    0.11
   7  -3  -6    1.50    0.14
  -7  -3   6    1.21    0.12
   7   3  -6    1.19    0.13
   7   3  -6    1.39    0.14
  -7   3   6    1.38    0.13
   6  -3  -6    0.99    0.10
  -6  -3   6    0.89    0.10
  -6   3   6    0.86    0.10
   6   3  -6    0.83    0.11
   6   3  -6    0.95    0.11
  -6   3   6    0.86    0.10
   5  -3  -6    0.42    0.07
  -5  -3   6    0.37    0.07
  -5   3   6    0.28    0.07
   5   3  -6    0.55    0.09
   5   3  -6    0.30    0.07
   5   3  -6    0.32    0.08
  -5   3   6    0.50    0.08
   4  -3  -6    0.08    0.05
  -4  -3   6    0.02    0.05
   4   3  -6    0.05    0.05
   4   3  -6    0.03    0.05
  -4   3   6    0.03    0.05
  -4   3   6   -0.03    0.05
   4   3  -6    0.02    0.05
  -3  -3   6   55.15    1.22
   3  -3  -6   55.58    1.21
  -3  -3   6   55.20    1.22
   3   3  -6   54.59    1.23
  -3   3   6   56.12    1.22
   3   3  -6   57.06    1.22
   3   3  -6   55.84    1.23
   2  -3  -6   36.51    0.81
  -2  -3   6   37.19    0.84
  -2  -3   6   36.41    0.81
  -2  -3   6   35.18    0.81
   2   3  -6   36.10    0.82
  -2   3   6   36.58    0.82
   2   3  -6   36.93    0.82
   2   3  -6   35.92    0.83
   2   3  -6   37.61    0.82
  -1  -3   6    0.07    0.03
   1  -3  -6    0.04    0.04
  -1  -3   6   -0.02    0.05
  -1  -3   6    0.02    0.03
   1   3  -6    0.04    0.05
  -1   3   6    0.01    0.04
   1   3  -6    0.08    0.04
   0  -3   6   10.36    0.25
   0  -3   6   10.38    0.29
   0  -3  -6   10.19    0.27
   0  -3   6   10.03    0.26
   0   3  -6   10.52    0.28
   0   3   6   10.54    0.28
   1  -3   6   27.68    0.65
  -1  -3  -6   27.58    0.63
   1  -3   6   27.96    0.63
   1  -3   6   27.74    0.60
   1   3   6   27.36    0.63
   1   3   6   26.93    0.64
   1   3   6   28.74    0.65
  -1   3  -6   27.65    0.63
  -2  -3  -6    2.16    0.14
   2  -3   6    2.12    0.11
   2   3   6    2.36    0.13
   2   3   6    2.13    0.11
  -2   3  -6    2.36    0.13
   2   3   6    2.01    0.11
   3  -3   6   26.41    0.63
  -3  -3  -6   26.57    0.68
   3   3   6   27.25    0.64
   3   3   6   26.74    0.65
   3   3   6   27.95    0.66
  -3   3  -6   28.51    0.65
   4  -3   6    8.88    0.27
  -4  -3  -6    9.31    0.31
  -4   3  -6    9.60    0.30
  -4   3  -6    8.83    0.28
   4   3   6    9.01    0.29
   4   3   6    8.80    0.28
  -5  -3  -6    0.44    0.09
   5  -3   6    0.32    0.08
   5   3   6    0.40    0.09
  -5   3  -6    0.41    0.08
   5   3   6    0.41    0.08
   6  -3   6    1.72    0.14
  -6  -3  -6    1.61    0.15
  -6  -3  -6    1.56    0.14
   6   3   6    1.58    0.14
   6   3   6    1.72    0.14
  -6   3  -6    1.49    0.14
  -7  -3  -6    0.42    0.10
  -7  -3  -6    0.52    0.12
   7   3   6    0.69    0.12
  -7   3  -6    0.46    0.10
   7   3   6    0.70    0.11
  -8  -3  -6    1.17    0.15
  -8  -3  -6    1.32    0.16
   8   3   6    1.07    0.15
   8   3   6    1.37    0.15
  -8   3  -6    1.30    0.15
  -9   3  -6    0.25    0.11
   9   3   6    0.28    0.12
 -10   3  -6    2.76    0.22
  10   3   6    3.04    0.24
 -10   4   6    0.14    0.10
  10   4  -6    0.11    0.10
  -9   4   6    0.25    0.10
   9   4  -6    0.08    0.10
  -8   4   6    1.02    0.13
   8   4  -6    1.08    0.14
   7   4  -6    2.02    0.17
   7   4  -6    2.02    0.17
  -7   4   6    1.86    0.15
  -6  -4   6   10.67    0.34
  -6   4   6   10.74    0.34
   6   4  -6   10.77    0.37
   6   4  -6   10.94    0.36
   5  -4  -6    0.54    0.08
  -5  -4   6    0.53    0.09
  -5  -4   6    0.41    0.09
   5   4  -6    0.66    0.10
  -5   4   6    0.44    0.09
   5   4  -6    0.38    0.09
  -4  -4   6    2.87    0.14
   4  -4  -6    2.65    0.13
  -4  -4   6    2.61    0.15
   4   4  -6    2.86    0.16
  -4   4   6    2.77    0.15
   4   4  -6    2.96    0.16
   4   4  -6    2.72    0.15
  -3  -4   6    7.73    0.25
  -3  -4   6    7.77    0.23
   3  -4  -6    7.72    0.22
  -3  -4   6    7.95    0.28
   3   4  -6    7.50    0.27
  -3   4   6    8.06    0.24
   3   4  -6    7.93    0.25
   3   4  -6    7.98    0.25
  -2  -4   6    7.40    0.26
   2  -4  -6    7.31    0.24
  -2  -4   6    7.16    0.21
  -2  -4   6    7.09    0.22
   2  -4  -6    7.31    0.20
   2   4  -6    7.34    0.23
   2   4  -6    7.05    0.25
  -2   4   6    6.93    0.22
   2   4  -6    7.34    0.22
   1  -4  -6    7.51    0.24
  -1  -4   6    7.89    0.26
  -1  -4   6    7.57    0.22
   1  -4  -6    7.22    0.20
  -1  -4   6    7.45    0.20
   1   4  -6    7.51    0.25
   1   4  -6    7.42    0.22
  -1   4   6    7.65    0.22
   1   4  -6    7.38    0.22
   0  -4   6    2.91    0.16
   0  -4   6    3.27    0.12
   0  -4   6    3.00    0.11
   0  -4  -6    3.04    0.14
   0  -4  -6    3.00    0.12
   0   4   6    3.03    0.13
   0   4  -6    3.20    0.13
   1  -4   6    7.47    0.21
   1  -4   6    7.59    0.26
   1  -4   6    7.53    0.20
  -1  -4  -6    7.57    0.24
   1   4   6    7.65    0.24
   1   4   6    7.25    0.23
   1   4   6    7.67    0.23
  -1   4  -6    7.72    0.22
   2  -4   6    1.69    0.13
   2  -4   6    1.78    0.09
  -2  -4  -6    1.68    0.13
   2   4   6    1.81    0.11
   2   4   6    1.84    0.11
   2   4   6    1.60    0.12
  -2   4  -6    1.87    0.11
   3  -4   6   -0.02    0.04
  -3  -4  -6   -0.08    0.06
   3   4   6    0.05    0.06
  -3   4  -6    0.00    0.05
   3   4   6   -0.07    0.06
   3   4   6    0.07    0.06
  -4  -4  -6    0.83    0.11
   4  -4   6    0.97    0.09
   4   4   6    1.08    0.11
   4   4   6    0.84    0.10
  -5  -4  -6    0.09    0.09
   5   4   6   -0.01    0.07
  -5   4  -6   -0.01    0.07
   5   4   6    0.05    0.06
  -6  -4  -6    4.76    0.25
   6   4   6    5.89    0.25
   6   4   6    4.94    0.23
  -6   4  -6    5.10    0.23
  -7  -4  -6    2.02    0.18
  -7   4  -6    1.94    0.17
   7   4   6    1.81    0.16
   7   4   6    2.30    0.18
  -8  -4  -6    1.75    0.19
   8   4   6    1.52    0.16
  -8   4  -6    1.56    0.16
  -9  -4  -6    0.03    0.11
  -9   4  -6    0.06    0.10
   9   4   6    0.03    0.11
  -9   5   6    0.05    0.10
   9   5  -6    0.06    0.10
  -8   5   6    0.15    0.10
   8   5  -6    0.12    0.10
   7   5  -6   -0.07    0.08
  -7   5   6   -0.02    0.07
  -6  -5   6    3.24    0.20
  -6   5   6    3.23    0.18
   6   5  -6    3.18    0.19
  -5  -5   6    7.03    0.28
  -5   5   6    6.81    0.25
   5   5  -6    6.56    0.26
   5   5  -6    7.06    0.29
  -4  -5   6   11.87    0.37
  -4   5   6   11.73    0.35
   4   5  -6   11.96    0.36
   4   5  -6   12.80    0.41
  -3  -5   6    9.17    0.30
   3  -5  -6    8.24    0.30
   3   5  -6    8.57    0.32
   3   5  -6    9.25    0.29
  -3   5   6    8.65    0.27
  -2  -5   6  120.98    2.54
   2  -5  -6  117.33    2.51
   2   5  -6  118.30    2.49
  -2   5   6  117.81    2.49
   2   5  -6  115.35    2.53
  -1  -5   6    4.03    0.17
   1  -5  -6    4.30    0.20
   1   5  -6    3.95    0.16
  -1   5   6    3.41    0.16
   0  -5  -6    0.58    0.09
   0  -5   6    0.50    0.08
   0   5   6    0.38    0.07
   0   5  -6    0.41    0.06
   0   5   6    0.34    0.06
  -1  -5  -6   11.58    0.38
   1  -5   6   12.42    0.32
  -1  -5  -6   11.62    0.35
  -1   5  -6   10.11    0.30
   1   5   6   11.99    0.32
  -2  -5  -6   18.93    0.56
  -2  -5  -6   20.48    0.54
   2   5   6   20.26    0.50
   2   5   6   20.09    0.53
  -3  -5  -6   10.63    0.38
   3   5   6   11.59    0.36
   3   5   6   11.84    0.34
  -4  -5  -6   10.84    0.39
   4   5   6   11.27    0.37
   4   5   6   11.26    0.35
  -5  -5  -6   -0.05    0.09
   5   5   6   -0.13    0.06
   5   5   6   -0.11    0.07
  -6  -5  -6    0.03    0.10
   6   5   6   -0.04    0.07
   6   5   6    0.00    0.07
  -7  -5  -6   -0.08    0.09
   7   5   6    0.00    0.08
  -7   5  -6    0.06    0.07
  -8  -5  -6    1.07    0.17
  -8   5  -6    1.12    0.14
   8   5   6    1.07    0.15
   8   6  -6    0.00    0.10
  -8   6   6    0.00    0.09
  -7   6   6    9.24    0.33
   7   6  -6    8.62    0.34
  -6  -6   6    0.16    0.10
   6   6  -6    0.10    0.09
  -6   6   6    0.26    0.08
  -5  -6   6    0.06    0.08
   5   6  -6    0.10    0.08
  -5   6   6    0.09    0.07
  -4  -6   6    5.53    0.25
   4   6  -6    5.27    0.23
  -4   6   6    5.68    0.22
  -3  -6   6   23.13    0.61
  -3   6   6   22.37    0.55
   3   6  -6   22.75    0.57
   3   6  -6   22.71    0.65
  -2  -6   6   12.42    0.38
  -2   6   6   12.18    0.33
   2   6  -6   12.26    0.34
  -1  -6   6   62.66    1.37
  -1   6   6   61.04    1.31
   1   6  -6   58.03    1.31
   0  -6   6    0.84    0.11
   0   6   6    0.66    0.09
   0   6  -6    0.74    0.09
   1  -6   6    8.14    0.28
   1   6   6    8.04    0.25
  -2  -6  -6    5.98    0.29
   2  -6   6    6.42    0.23
   2   6   6    6.45    0.23
  -3  -6  -6    8.62    0.34
   3   6   6    8.93    0.29
   3   6   6    8.37    0.32
  -4  -6  -6    0.11    0.09
   4   6   6    0.10    0.08
   4   6   6   -0.04    0.06
  -5  -6  -6    0.08    0.11
   5   6   6    0.04    0.08
  -6  -6  -6    0.35    0.13
   6   6   6    0.25    0.10
  -7  -6  -6    0.08    0.11
   7   6   6   -0.09    0.09
  -6  -7   6    6.57    0.32
  -6   7   6    6.76    0.26
   6   7  -6    6.52    0.28
  -5  -7   6    0.18    0.11
  -5   7   6    0.08    0.07
   5   7  -6    0.22    0.09
  -4  -7   6    2.74    0.20
  -4   7   6    2.74    0.15
   4   7  -6    2.76    0.16
  -3  -7   6    0.37    0.11
   3   7  -6    0.29    0.08
  -3   7   6    0.47    0.07
  -2  -7   6    0.11    0.09
   2   7  -6    0.13    0.06
  -2   7   6    0.09    0.06
  -1  -7   6    0.73    0.11
   1   7  -6    0.71    0.07
  -1   7   6    0.78    0.08
   0  -7   6    1.87    0.15
   0  -7  -6    1.25    0.16
   0   7   6    1.95    0.12
   0   7  -6    1.67    0.10
  -1  -7  -6    0.20    0.10
   1   7   6    0.12    0.07
  -1   7  -6    0.22    0.06
   2   7   6    4.85    0.20
  -3  -7  -6    0.23    0.11
   3   7   6    0.09    0.08
  -4  -7  -6    2.00    0.20
   4   7   6    1.52    0.15
  -5  -7  -6    0.61    0.14
   5   7   6    0.75    0.12
   1  -8  -6    0.13    0.11
   0  -8  -6    0.29    0.12
  -1  -8  -6    0.10    0.11
  -2  -8  -6    0.74    0.15
 -12   0   7    0.03    0.12
  12   0  -7   -0.12    0.11
 -11   0   7    1.41    0.17
  11   0  -7    1.33    0.18
 -10   0   7    0.04    0.09
  10   0  -7    0.10    0.10
   9   0  -7    5.65    0.28
  -9   0   7    5.60    0.27
  -8   0   7    0.10    0.09
   8   0  -7    0.01    0.08
   7   0  -7  132.94    2.86
  -7   0   7  131.58    2.86
  -6   0   7    0.01    0.06
   6   0  -7   -0.08    0.06
   5   0  -7   -0.04    0.05
  -5   0   7   -0.06    0.05
   4   0  -7   -0.05    0.04
  -4   0   7   -0.04    0.04
   3   0  -7   14.61    0.38
  -3   0   7   14.38    0.38
   2   0  -7    0.03    0.04
   2   0  -7   -0.03    0.03
  -2   0   7    0.01    0.04
   1   0  -7    6.81    0.20
  -1   0   7    6.45    0.20
   1   0  -7    6.37    0.15
   0   0   7   -0.03    0.03
   0   0  -7   -0.04    0.03
  -1   0  -7   33.60    0.76
  -1   0  -7   33.26    0.72
   1   0   7   32.58    0.75
   2   0   7    0.03    0.04
  -2   0  -7    0.09    0.03
   3   0   7    3.10    0.15
  -3   0  -7    3.17    0.12
   3   0   7    3.16    0.12
  -4   0  -7    0.04    0.04
  -4   0  -7    0.02    0.05
   4   0   7   -0.02    0.05
  -5   0  -7    1.11    0.11
   5   0   7    1.00    0.10
   6   0   7    0.15    0.08
  -6   0  -7   -0.04    0.06
   7   0   7    1.37    0.14
  -7   0  -7    1.55    0.15
  -8   0  -7    0.03    0.08
   8   0   7   -0.03    0.08
   9   0   7    0.07    0.10
  -9   0  -7    0.04    0.09
  10   0   7    0.01    0.10
 -10   0  -7    0.08    0.11
 -12  -1   7    1.57    0.20
  12   1  -7    1.86    0.21
 -12   1   7    1.45    0.19
  11  -1  -7   -0.02    0.10
 -11  -1   7    0.06    0.11
  11   1  -7   -0.01    0.11
 -11   1   7   -0.04    0.10
 -10  -1   7    0.44    0.13
  10  -1  -7    0.37    0.12
 -10   1   7    0.48    0.12
  10   1  -7    0.47    0.13
  -9  -1   7    8.89    0.36
   9  -1  -7    8.95    0.35
  -9   1   7    9.10    0.35
   9   1  -7    9.01    0.36
  -8  -1   7    0.53    0.11
   8  -1  -7    0.64    0.11
   8   1  -7    0.57    0.12
  -8   1   7    0.63    0.11
  -7  -1   7   11.80    0.39
   7  -1  -7   12.04    0.38
   7   1  -7   12.16    0.39
  -7   1   7   12.25    0.39
  -6  -1   7   16.04    0.46
   6  -1  -7   15.65    0.45
   6   1  -7   16.27    0.46
  -6   1   7   15.56    0.45
  -5  -1   7    3.43    0.17
   5  -1  -7    3.62    0.17
   5   1  -7    3.35    0.17
  -5   1   7    3.25    0.16
   4  -1  -7   57.63    1.27
  -4  -1   7   56.10    1.27
  -4   1   7   54.95    1.26
  -4   1   7   59.15    1.27
   4   1  -7   57.34    1.27
  -3  -1   7   47.61    1.06
   3  -1  -7   47.22    1.06
   3   1  -7   47.45    1.07
   3   1  -7   48.68    1.03
  -3   1   7   47.07    1.06
   3   1  -7   48.36    1.06
  -2  -1   7  162.93    3.43
   2  -1  -7  164.02    3.43
   2   1  -7  160.79    3.43
   2   1  -7  169.17    3.43
   2   1  -7  165.85    3.36
  -2   1   7  162.22    3.43
  -1  -1   7   60.87    1.29
   1  -1  -7   61.20    1.26
  -1  -1   7   60.95    1.34
   1   1  -7   64.63    1.34
   1   1  -7   62.06    1.29
  -1   1   7   61.56    1.34
   0  -1   7   -0.05    0.03
   0  -1   7    0.02    0.02
   0   1  -7   -0.03    0.03
   0   1   7   -0.03    0.03
  -1  -1  -7   22.39    0.52
   1  -1   7   22.05    0.52
   1   1   7   21.30    0.46
  -1   1  -7   22.28    0.52
   1   1   7   21.65    0.53
   2  -1   7    0.89    0.08
  -2  -1  -7    0.94    0.08
   2   1   7    1.10    0.10
   2   1   7    0.95    0.09
   3  -1   7   69.07    1.43
   3  -1   7   66.82    1.47
  -3  -1  -7   67.99    1.47
   3   1   7   65.44    1.48
   4  -1   7   13.56    0.33
  -4  -1  -7   13.18    0.36
   4  -1   7   12.66    0.37
   4   1   7   12.75    0.37
  -4   1  -7   12.74    0.37
   5  -1   7    3.20    0.17
  -5  -1  -7    2.92    0.16
  -5  -1  -7    3.36    0.16
  -5   1  -7    2.98    0.17
   5   1   7    3.20    0.18
   6  -1   7    0.01    0.07
  -6  -1  -7    0.18    0.08
  -6  -1  -7    0.17    0.07
   6   1   7    0.00    0.08
  -6   1  -7    0.02    0.07
  -7  -1  -7    0.17    0.09
   7  -1   7    0.26    0.09
   7   1   7    0.20    0.09
  -7   1  -7    0.16    0.08
   8  -1   7    2.15    0.18
  -8  -1  -7    2.03    0.18
   8   1   7    2.09    0.18
  -8   1  -7    2.00    0.17
  -9  -1  -7    1.45    0.17
   9  -1   7    1.37    0.16
  -9   1  -7    1.30    0.16
   9   1   7    1.20    0.16
 -10  -1  -7    0.23    0.12
  10  -1   7    0.32    0.13
 -10   1  -7    0.29    0.13
  10   1   7    0.29    0.13
 -11  -2   7    0.05    0.11
 -11   2   7    0.01    0.11
  11   2  -7   -0.12    0.10
 -10  -2   7   -0.10    0.09
  10   2  -7    0.02    0.11
 -10   2   7   -0.15    0.10
   9  -2  -7    7.28    0.31
  -9  -2   7    7.07    0.32
  -9   2   7    6.60    0.30
   9   2  -7    6.70    0.31
   8  -2  -7    0.02    0.08
  -8  -2   7   -0.09    0.08
  -8   2   7    0.04    0.08
   8   2  -7   -0.03    0.09
   7  -2  -7    7.32    0.28
  -7  -2   7    7.79    0.29
   7   2  -7    7.82    0.30
  -7   2   7    7.44    0.29
   6  -2  -7    1.37    0.12
  -6  -2   7    1.37    0.12
   6   2  -7    1.42    0.13
   6   2  -7    1.39    0.11
  -6   2   7    1.05    0.11
   5  -2  -7    2.56    0.14
  -5  -2   7    2.30    0.14
  -5   2   7    2.62    0.15
   5   2  -7    2.55    0.15
   5   2  -7    2.52    0.14
  -4  -2   7   11.40    0.33
   4  -2  -7   11.41    0.33
  -4   2   7   11.63    0.33
   4   2  -7   11.79    0.34
   4   2  -7   11.60    0.33
   4   2  -7   11.50    0.33
  -4   2   7   12.10    0.34
   3  -2  -7    1.15    0.09
  -3  -2   7    1.14    0.10
   3   2  -7    1.19    0.10
   3   2  -7    1.14    0.08
   3   2  -7    1.24    0.09
  -3   2   7    1.11    0.09
  -2  -2   7   12.17    0.32
  -2  -2   7   12.28    0.33
   2  -2  -7   12.13    0.33
   2   2  -7   12.39    0.34
   2   2  -7   12.27    0.32
   2   2  -7   12.51    0.30
   2   2  -7   12.60    0.33
  -2   2   7   12.43    0.33
  -1  -2   7  289.15    6.11
  -1  -2   7  278.55    6.15
   1  -2  -7  284.54    5.97
   1   2  -7  294.18    6.08
  -1   2   7  289.05    6.15
   1   2  -7  281.39    5.96
   1   2  -7  298.85    5.97
   0  -2   7   18.88    0.47
   0  -2  -7   19.88    0.43
   0  -2   7   19.56    0.46
   0   2   7   19.45    0.48
   0   2  -7   19.97    0.48
   1  -2   7   86.90    1.87
   1  -2   7   87.55    1.84
  -1   2  -7   90.99    1.87
   1   2   7   86.76    1.88
   1   2   7   87.31    1.81
   2  -2   7   15.10    0.39
  -2  -2  -7   15.37    0.41
   2   2   7   15.01    0.36
   2   2   7   15.71    0.41
  -2   2  -7   16.08    0.40
   2   2   7   14.66    0.40
   3  -2   7    6.52    0.17
   3  -2   7    6.48    0.22
  -3  -2  -7    6.51    0.23
  -3   2  -7    7.07    0.24
   3   2   7    6.24    0.20
   3   2   7    6.35    0.23
   4  -2   7   63.25    1.33
   4  -2   7   62.32    1.37
  -4  -2  -7   62.62    1.39
   4   2   7   61.52    1.38
  -4   2  -7   59.25    1.37
   4   2   7   60.56    1.33
  -5  -2  -7    2.88    0.17
   5  -2   7    2.70    0.16
   5   2   7    2.73    0.17
  -5   2  -7    2.84    0.17
  -6  -2  -7    0.77    0.11
   6  -2   7    0.72    0.11
  -6  -2  -7    1.08    0.13
  -6   2  -7    0.67    0.11
   6   2   7    0.99    0.12
  -7  -2  -7    0.12    0.08
   7  -2   7    0.00    0.09
  -7  -2  -7    0.21    0.09
  -7   2  -7    0.08    0.08
   7   2   7   -0.02    0.09
  -8  -2  -7    4.76    0.25
   8  -2   7    4.66    0.25
  -8   2  -7    4.37    0.25
   8   2   7    4.56    0.26
  -9  -2  -7    0.22    0.11
  -9   2  -7    0.24    0.12
   9   2   7    0.25    0.12
 -10  -2  -7    0.05    0.12
  10   2   7    0.09    0.12
 -10   2  -7    0.05    0.11
  11   3  -7    0.04    0.12
 -11   3   7    0.24    0.12
 -10   3   7    0.20    0.11
  10   3  -7    0.06    0.11
  -9  -3   7    7.01    0.31
   9   3  -7    6.92    0.32
  -9   3   7    7.05    0.31
  -8  -3   7    0.07    0.08
   8  -3  -7    0.03    0.07
   8   3  -7    0.08    0.08
  -8   3   7    0.09    0.09
   8   3  -7    0.05    0.08
   7  -3  -7    1.39    0.13
  -7  -3   7    1.39    0.14
  -7   3   7    1.37    0.14
   7   3  -7    1.31    0.14
   7   3  -7    1.25    0.13
   6  -3  -7    1.26    0.12
  -6  -3   7    1.07    0.11
   6   3  -7    1.24    0.13
   6   3  -7    1.17    0.13
  -6   3   7    1.13    0.12
   5  -3  -7    0.18    0.06
  -5  -3   7    0.20    0.07
   5   3  -7    0.13    0.06
  -5   3   7    0.16    0.07
   5   3  -7    0.28    0.07
  -5   3   7    0.23    0.07
   4  -3  -7   14.80    0.40
  -4  -3   7   15.64    0.41
   4   3  -7   15.22    0.42
   4   3  -7   14.40    0.42
  -4   3   7   15.63    0.41
   4   3  -7   16.10    0.42
  -3  -3   7    0.03    0.05
   3  -3  -7    0.02    0.04
  -3   3   7    0.03    0.05
   3   3  -7    0.04    0.05
   3   3  -7    0.03    0.05
   3   3  -7    0.02    0.05
   2  -3  -7    2.11    0.11
   2  -3  -7    1.90    0.11
  -2  -3   7    2.16    0.12
  -2  -3   7    1.85    0.11
   2   3  -7    2.01    0.12
   2   3  -7    2.23    0.12
   2   3  -7    2.35    0.11
  -2   3   7    1.88    0.12
   2   3  -7    2.20    0.12
   1  -3  -7   36.95    0.83
  -1  -3   7   36.99    0.83
  -1  -3   7   36.67    0.81
  -1  -3   7   37.66    0.85
   1  -3  -7   37.77    0.82
  -1   3   7   36.90    0.84
   1   3  -7   37.14    0.84
   1   3  -7   38.19    0.84
   0  -3   7   28.54    0.67
   0  -3  -7   28.40    0.64
   0  -3   7   27.88    0.61
   0  -3   7   27.95    0.65
   0   3  -7   29.71    0.66
   0   3   7   27.72    0.66
  -1  -3  -7    3.56    0.14
   1  -3   7    3.54    0.09
   1  -3   7    3.54    0.15
   1  -3   7    3.45    0.14
   1   3   7    3.55    0.13
   1   3   7    3.78    0.16
  -1   3  -7    3.53    0.15
   1   3   7    3.24    0.14
   2  -3   7    1.97    0.12
  -2  -3  -7    1.87    0.13
   2  -3   7    2.14    0.12
   2   3   7    2.01    0.12
  -2   3  -7    2.67    0.13
   2   3   7    1.97    0.11
   2   3   7    2.06    0.14
   3  -3   7    0.16    0.06
  -3  -3  -7    0.19    0.07
  -3   3  -7    0.23    0.07
   3   3   7    0.13    0.05
   3   3   7    0.19    0.07
   3   3   7    0.12    0.06
  -4  -3  -7   25.68    0.67
   4  -3   7   26.60    0.59
   4  -3   7   25.28    0.63
   4   3   7   25.12    0.63
  -4   3  -7   26.72    0.65
   4   3   7   25.50    0.65
   5  -3   7    5.60    0.23
  -5  -3  -7    5.80    0.25
   5   3   7    5.91    0.25
   5   3   7    6.18    0.23
  -5   3  -7    5.45    0.23
  -6  -3  -7   -0.02    0.09
   6  -3   7   -0.09    0.07
   6   3   7   -0.05    0.08
   6   3   7   -0.06    0.06
  -6   3  -7   -0.13    0.07
  -7  -3  -7    0.54    0.12
   7   3   7    0.41    0.11
  -7   3  -7    0.41    0.10
   7   3   7    0.74    0.12
  -8  -3  -7    4.19    0.25
  -8  -3  -7    4.29    0.25
   8   3   7    4.64    0.24
   8   3   7    4.18    0.25
  -8   3  -7    3.99    0.24
   9   3   7    0.51    0.14
  -9   3  -7    0.39    0.12
  10   4  -7    0.33    0.13
 -10   4   7    0.13    0.11
  -9   4   7    1.64    0.17
   9   4  -7    1.44    0.17
   8   4  -7    3.03    0.21
  -8   4   7    2.75    0.19
  -7   4   7    1.85    0.16
   7   4  -7    2.07    0.17
   7   4  -7    1.96    0.17
  -6  -4   7    0.85    0.11
  -6   4   7    0.78    0.11
   6   4  -7    0.81    0.11
   6   4  -7    1.06    0.13
  -5  -4   7    0.76    0.09
   5  -4  -7    0.79    0.09
  -5   4   7    0.76    0.10
   5   4  -7    0.71    0.10
   5   4  -7    0.61    0.10
  -4  -4   7    4.62    0.20
   4  -4  -7    4.91    0.18
  -4  -4   7    5.37    0.20
   4   4  -7    4.83    0.21
  -4   4   7    5.00    0.20
   4   4  -7    5.29    0.22
   4   4  -7    5.29    0.21
   3  -4  -7   62.22    1.36
  -3  -4   7   63.93    1.37
  -3  -4   7   62.06    1.39
  -3  -4   7   62.79    1.40
   3   4  -7   63.71    1.38
   3   4  -7   61.70    1.40
  -3   4   7   62.27    1.38
   3   4  -7   63.59    1.39
  -2  -4   7    1.28    0.09
  -2  -4   7    1.31    0.11
   2  -4  -7    1.16    0.09
  -2  -4   7    1.35    0.10
   2  -4  -7    1.48    0.11
   2   4  -7    1.35    0.10
  -2   4   7    1.15    0.10
   2   4  -7    1.31    0.11
   2   4  -7    1.31    0.11
  -1  -4   7    0.25    0.05
   1  -4  -7    0.32    0.06
  -1  -4   7    0.18    0.05
  -1  -4   7    0.27    0.07
   1  -4  -7    0.20    0.05
  -1   4   7    0.26    0.06
   1   4  -7    0.26    0.05
   0  -4   7    3.26    0.13
   0  -4   7    3.32    0.16
   0  -4  -7    3.34    0.15
   0  -4   7    3.50    0.12
   0   4   7    3.37    0.14
   0   4  -7    3.67    0.15
   1  -4   7    1.61    0.08
  -1  -4  -7    1.60    0.11
   1  -4   7    1.50    0.12
   1  -4   7    1.49    0.09
  -1   4  -7    1.55    0.11
   1   4   7    1.40    0.11
   1   4   7    1.49    0.12
   2  -4   7    1.93    0.14
   2  -4   7    1.87    0.11
  -2  -4  -7    2.32    0.16
  -2   4  -7    2.16    0.12
   2   4   7    2.07    0.13
   2   4   7    2.06    0.14
   2   4   7    2.26    0.12
   3  -4   7   16.96    0.44
  -3  -4  -7   17.06    0.50
   3  -4   7   17.06    0.48
   3   4   7   17.43    0.47
   3   4   7   18.99    0.48
   3   4   7   17.61    0.47
  -4  -4  -7    5.24    0.24
   4   4   7    5.39    0.23
   4   4   7    5.79    0.22
  -5  -4  -7   16.58    0.50
   5   4   7   17.02    0.49
   5   4   7   16.76    0.48
  -6  -4  -7    2.61    0.19
   6   4   7    2.91    0.18
   6   4   7    2.56    0.17
  -6   4  -7    2.41    0.17
  -7  -4  -7    0.34    0.12
   7   4   7    0.26    0.10
   7   4   7    0.24    0.10
  -7   4  -7    0.30    0.10
  -8  -4  -7    0.08    0.10
  -8   4  -7   -0.01    0.09
   8   4   7    0.00    0.10
  -9  -4  -7    0.03    0.12
   9   4   7    0.09    0.11
  -9   4  -7    0.07    0.09
  -9   5   7    0.29    0.11
   9   5  -7    0.17    0.11
   8   5  -7    1.24    0.16
  -8   5   7    1.28    0.15
  -7   5   7    0.05    0.08
   7   5  -7   -0.01    0.08
   6   5  -7    0.61    0.11
  -6   5   7    0.61    0.10
  -5  -5   7    7.50    0.29
   5   5  -7    7.56    0.28
   5   5  -7    7.92    0.31
  -5   5   7    7.39    0.27
  -4  -5   7    0.56    0.10
   4   5  -7    0.38    0.09
  -4   5   7    0.59    0.09
   3  -5  -7   13.71    0.41
  -3  -5   7   14.08    0.39
   3   5  -7   13.59    0.39
  -3   5   7   13.75    0.38
   3   5  -7   13.26    0.42
   2  -5  -7   42.98    1.01
  -2  -5   7   44.18    1.00
   2   5  -7   44.28    0.99
  -2   5   7   43.56    0.98
   2   5  -7   43.36    1.04
  -1  -5   7    0.82    0.10
   1  -5  -7    0.83    0.11
  -1   5   7    0.73    0.10
   0  -5  -7   27.72    0.70
   0  -5   7   28.90    0.67
   0   5   7   28.91    0.67
  -1  -5  -7    6.84    0.26
   1  -5   7    6.84    0.21
  -1  -5  -7    6.19    0.27
   1   5   7    6.70    0.23
   2  -5   7   13.72    0.35
  -2  -5  -7   12.89    0.43
   2   5   7   13.21    0.39
   2   5   7   13.83    0.38
  -3  -5  -7    0.48    0.11
   3   5   7    0.54    0.09
   3   5   7    0.52    0.09
  -4  -5  -7    1.52    0.16
   4   5   7    1.62    0.14
   4   5   7    1.60    0.14
  -5  -5  -7    1.91    0.18
   5   5   7    2.19    0.16
   5   5   7    1.99    0.16
  -6  -5  -7    0.01    0.09
   6   5   7    0.05    0.08
   6   5   7    0.05    0.08
  -7  -5  -7    0.20    0.12
   7   5   7    0.26    0.10
  -8  -5  -7    0.27    0.13
  -8   5  -7    0.27    0.10
   8   5   7    0.35    0.12
   8   6  -7    0.14    0.11
  -8   6   7    0.01    0.09
  -7   6   7    0.00    0.08
   7   6  -7   -0.05    0.10
  -6  -6   7    0.04    0.09
   6   6  -7    0.18    0.09
  -6   6   7    0.07    0.08
  -5  -6   7    4.12    0.22
   5   6  -7    3.51    0.20
  -5   6   7    3.93    0.19
  -4  -6   7    1.47    0.14
   4   6  -7    1.20    0.12
  -4   6   7    1.43    0.13
  -3  -6   7    0.33    0.10
   3   6  -7    0.31    0.09
  -3   6   7    0.43    0.08
  -2  -6   7    0.11    0.08
  -2   6   7    0.08    0.07
   2   6  -7    0.04    0.08
  -1  -6   7    1.40    0.13
  -1   6   7    1.46    0.13
   1   6  -7    1.48    0.13
   0  -6   7   16.04    0.43
   0   6  -7   15.89    0.42
   0   6   7   16.00    0.42
  -1  -6  -7    0.66    0.12
   1   6   7    0.74    0.09
  -2  -6  -7    2.44    0.19
   2   6   7    2.56    0.15
  -3  -6  -7    3.73    0.24
   3   6   7    3.55    0.20
   3   6   7    3.65    0.19
  -4  -6  -7    0.50    0.12
   4   6   7    0.48    0.11
   4   6   7    0.34    0.09
  -5  -6  -7    4.01    0.25
   5   6   7    4.20    0.22
  -6  -6  -7    1.28    0.18
   6   6   7    1.40    0.15
  -7  -6  -7    0.17    0.13
   7   6   7    0.06    0.10
  -6  -7   7    1.22    0.17
   6   7  -7    1.08    0.14
  -6   7   7    1.30    0.13
  -5  -7   7    1.53    0.17
   5   7  -7    1.40    0.14
  -5   7   7    1.34    0.13
  -4  -7   7    2.88    0.20
   4   7  -7    2.54    0.17
  -4   7   7    2.57    0.16
  -3  -7   7    1.22    0.14
  -3   7   7    1.07    0.10
   3   7  -7    1.10    0.11
  -2  -7   7    2.59    0.17
  -2   7   7    2.38    0.14
   2   7  -7    2.33    0.14
  -1   7   7    0.39    0.07
   1   7  -7    0.35    0.07
   0  -7  -7    3.18    0.22
   0   7   7    3.74    0.17
   0   7  -7    3.41    0.15
  -1  -7  -7    6.38    0.32
   1   7   7    6.98    0.24
  -1   7  -7    6.91    0.22
  -2  -7  -7    0.54    0.14
   2   7   7    0.48    0.09
  -3  -7  -7    2.88    0.22
   3   7   7    3.30    0.18
  -4  -7  -7    1.56    0.19
   4   7   7    1.66    0.16
  -5  -7  -7    0.01    0.12
   5   7   7   -0.08    0.08
   1  -8  -7    0.00    0.10
   0  -8  -7    0.00    0.10
  -1  -8  -7    1.78    0.20
  12   0  -8    8.39    0.39
 -12   0   8    8.26    0.39
 -11   0   8    0.02    0.11
  11   0  -8    0.10    0.11
  10   0  -8    3.74    0.24
 -10   0   8    4.15    0.26
   9   0  -8   -0.05    0.10
  -9   0   8   -0.09    0.09
  -8   0   8   26.13    0.72
   8   0  -8   27.61    0.73
  -7   0   8   -0.12    0.08
   7   0  -8   -0.24    0.09
  -6   0   8    8.07    0.29
   6   0  -8    8.37    0.29
  -5   0   8   -0.06    0.06
   5   0  -8   -0.01    0.06
  -4   0   8    0.36    0.07
   4   0  -8    0.34    0.07
   3   0  -8   -0.02    0.04
  -3   0   8    0.08    0.05
  -2   0   8    0.43    0.06
   2   0  -8    0.50    0.07
   2   0  -8    0.58    0.04
   1   0  -8    0.03    0.01
  -1   0   8   -0.04    0.03
   0   0   8   82.04    1.76
  -1   0  -8   -0.01    0.03
   1   0   8    0.00    0.04
  -2   0  -8   16.50    0.39
   2   0   8   16.13    0.42
   3   0   8    0.01    0.05
  -3   0  -8    0.01    0.04
   4   0   8   13.81    0.40
  -4   0  -8   13.95    0.36
  -5   0  -8    0.07    0.06
   5   0   8    0.03    0.06
  -6   0  -8    0.19    0.08
   6   0   8    0.13    0.08
   7   0   8   -0.04    0.08
  -7   0  -8    0.06    0.07
  -8   0  -8    1.11    0.14
   8   0   8    0.96    0.14
   9   0   8   -0.09    0.09
  -9   0  -8   -0.04    0.10
 -10   0  -8    0.48    0.14
  10   0   8    0.55    0.14
  11  -1  -8    1.09    0.16
 -11  -1   8    1.14    0.17
 -11   1   8    1.12    0.17
  11   1  -8    1.08    0.17
  10  -1  -8    1.21    0.16
 -10  -1   8    1.19    0.16
  10   1  -8    1.11    0.16
 -10   1   8    1.27    0.16
  -9  -1   8    2.61    0.20
   9  -1  -8    2.83    0.21
  -9   1   8    2.50    0.20
   9   1  -8    2.52    0.20
   8  -1  -8    6.79    0.29
  -8  -1   8    7.02    0.30
   8   1  -8    6.55    0.29
  -8   1   8    6.22    0.28
  -7  -1   8   16.51    0.49
   7  -1  -8   16.91    0.49
  -7   1   8   16.68    0.49
   7   1  -8   16.82    0.49
  -6  -1   8    1.61    0.13
   6  -1  -8    1.54    0.13
  -6   1   8    1.53    0.13
   6   1  -8    1.48    0.14
   5  -1  -8   53.10    1.20
  -5  -1   8   52.83    1.20
  -5   1   8   51.60    1.20
   5   1  -8   53.46    1.21
   4  -1  -8   12.43    0.35
  -4  -1   8   11.95    0.35
   4   1  -8   12.20    0.33
  -4   1   8   12.01    0.35
   4   1  -8   12.39    0.36
   3  -1  -8    2.17    0.13
  -3  -1   8    1.89    0.12
   3   1  -8    2.29    0.10
   3   1  -8    2.22    0.13
  -3   1   8    2.01    0.12
  -2  -1   8   88.34    1.91
   2  -1  -8   88.76    1.91
   2   1  -8   91.04    1.91
   2   1  -8   87.07    1.85
  -2   1   8   90.51    1.91
  -1  -1   8    2.20    0.12
  -1  -1   8    2.29    0.09
   1   1  -8    2.26    0.12
  -1   1   8    2.32    0.12
   1   1  -8    2.39    0.09
   0  -1   8    5.71    0.15
   0  -1   8    5.42    0.19
   0   1  -8    5.94    0.20
   0   1   8    5.73    0.19
   1  -1   8   26.10    0.63
  -1  -1  -8   27.13    0.62
   1  -1   8   27.31    0.59
  -1   1  -8   27.47    0.64
   1   1   8   27.10    0.64
   1   1   8   26.45    0.56
   2  -1   8    0.47    0.07
  -2  -1  -8    0.41    0.06
   2   1   8    0.39    0.06
   3  -1   8   19.41    0.51
  -3  -1  -8   20.20    0.49
   3  -1   8   20.86    0.46
   3   1   8   19.09    0.51
   4  -1   8    3.35    0.17
  -4  -1  -8    3.66    0.16
   4  -1   8    3.51    0.13
   4   1   8    3.53    0.18
  -5  -1  -8    7.61    0.26
   5  -1   8    7.61    0.27
   5   1   8    7.38    0.28
  -5   1  -8    7.17    0.27
  -6  -1  -8    1.57    0.14
  -6  -1  -8    1.59    0.14
   6  -1   8    1.72    0.15
   6   1   8    1.67    0.16
  -6   1  -8    1.57    0.14
   7  -1   8    0.08    0.08
  -7  -1  -8    0.10    0.08
  -7   1  -8    0.10    0.08
   7   1   8    0.07    0.08
   8  -1   8    0.74    0.13
  -8  -1  -8    0.66    0.12
  -8   1  -8    0.78    0.13
   8   1   8    0.63    0.13
   9  -1   8   -0.07    0.10
  -9  -1  -8    0.08    0.10
   9   1   8    0.00    0.10
  -9   1  -8    0.19    0.11
 -10  -1  -8    4.03    0.28
 -10   1  -8    3.27    0.25
  10   1   8    3.72    0.26
 -11  -2   8    0.02    0.11
 -11   2   8    0.13    0.11
  11   2  -8    0.03    0.11
 -10  -2   8    1.32    0.17
  10   2  -8    1.18    0.16
 -10   2   8    1.08    0.15
  -9  -2   8    0.14    0.11
   9  -2  -8    0.10    0.09
  -9   2   8    0.10    0.10
   9   2  -8    0.05    0.10
   8  -2  -8    2.31    0.18
  -8  -2   8    2.22    0.18
  -8   2   8    1.96    0.18
   8   2  -8    2.34    0.18
  -7  -2   8   16.87    0.50
   7  -2  -8   17.24    0.49
   7   2  -8   17.33    0.49
  -7   2   8   16.10    0.49
   7   2  -8   16.68    0.50
   6  -2  -8    0.58    0.09
  -6  -2   8    0.49    0.09
   6   2  -8    0.60    0.09
   6   2  -8    0.42    0.08
  -6   2   8    0.56    0.09
   5  -2  -8    6.93    0.25
  -5  -2   8    6.64    0.25
   5   2  -8    7.18    0.24
  -5   2   8    6.64    0.25
   5   2  -8    6.65    0.25
   4  -2  -8    2.43    0.14
  -4  -2   8    2.39    0.14
  -4   2   8    2.49    0.14
   4   2  -8    2.53    0.14
  -3  -2   8    5.43    0.20
   3  -2  -8    5.62    0.20
   3   2  -8    5.48    0.20
  -3   2   8    5.76    0.21
   3   2  -8    5.81    0.20
   3   2  -8    5.49    0.19
   2  -2  -8   61.38    1.33
  -2  -2   8   59.72    1.33
   2   2  -8   62.22    1.34
   2   2  -8   60.99    1.31
   2   2  -8   61.27    1.34
  -2   2   8   61.41    1.34
   2   2  -8   60.19    1.30
  -1  -2   8   47.10    1.08
  -1  -2   8   48.47    1.06
   1  -2  -8   48.64    1.03
   1   2  -8   49.35    1.06
   1   2  -8   50.11    1.04
  -1   2   8   48.92    1.09
   1   2  -8   51.24    1.09
   0  -2   8   17.15    0.44
   0  -2   8   18.31    0.43
   0  -2  -8   18.00    0.40
   0   2  -8   18.55    0.45
   0   2   8   17.72    0.45
   1  -2   8    0.85    0.07
   1  -2   8    0.78    0.08
  -1   2  -8    0.88    0.08
   1   2   8    0.83    0.05
   1   2   8    0.74    0.08
   2  -2   8   17.22    0.45
  -2  -2  -8   17.33    0.45
   2   2   8   16.78    0.45
   2   2   8   17.20    0.41
  -2   2  -8   18.47    0.46
   3  -2   8   29.29    0.62
  -3  -2  -8   28.58    0.69
   3  -2   8   28.52    0.68
   3   2   8   28.38    0.65
   3   2   8   27.24    0.69
  -4  -2  -8   11.80    0.36
   4  -2   8   12.35    0.30
   4  -2   8   12.73    0.36
   4   2   8   11.87    0.33
   4   2   8   11.49    0.36
  -5  -2  -8    0.74    0.10
   5  -2   8    0.70    0.10
   5   2   8    0.70    0.11
  -5   2  -8    0.42    0.09
   6  -2   8    1.84    0.15
  -6  -2  -8    2.22    0.16
  -6   2  -8    1.64    0.15
   6   2   8    2.21    0.18
   7  -2   8    1.38    0.15
  -7  -2  -8    1.76    0.17
  -7  -2  -8    1.79    0.16
  -7   2  -8    1.45    0.15
   7   2   8    1.91    0.17
  -8  -2  -8    0.26    0.11
   8  -2   8    0.20    0.11
  -8   2  -8    0.15    0.10
   8   2   8    0.25    0.11
  -9  -2  -8    0.11    0.11
  -9   2  -8    0.17    0.11
   9   2   8    0.10    0.11
 -10  -2  -8    4.28    0.28
  10   2   8    3.74    0.27
 -10   2  -8    3.64    0.26
 -11   3   8    0.72    0.15
  11   3  -8    0.60    0.15
  10   3  -8    1.12    0.16
 -10   3   8    1.01    0.15
  -9  -3   8    0.05    0.09
   9   3  -8   -0.07    0.09
  -9   3   8   -0.06    0.09
  -8  -3   8    2.59    0.19
  -8   3   8    2.20    0.17
   8   3  -8    2.18    0.17
   8   3  -8    1.98    0.19
   7  -3  -8   25.33    0.65
  -7  -3   8   25.16    0.66
   7   3  -8   23.56    0.66
   7   3  -8   24.31    0.66
  -7   3   8   23.83    0.65
  -6  -3   8    0.05    0.06
   6  -3  -8    0.00    0.06
   6   3  -8    0.05    0.07
   6   3  -8   -0.08    0.06
  -6   3   8    0.00    0.07
   5  -3  -8    6.60    0.24
  -5  -3   8    6.63    0.24
   5   3  -8    6.24    0.24
  -5   3   8    6.58    0.25
   5   3  -8    6.73    0.26
  -5   3   8    6.82    0.26
  -4  -3   8    0.10    0.06
   4  -3  -8    0.21    0.06
   4   3  -8    0.24    0.07
   4   3  -8    0.18    0.07
  -4   3   8    0.21    0.06
   4   3  -8    0.15    0.06
   3  -3  -8    3.34    0.15
  -3  -3   8    3.67    0.16
  -3   3   8    3.31    0.16
   3   3  -8    3.56    0.16
   3   3  -8    3.32    0.16
   3   3  -8    3.10    0.15
   2  -3  -8    5.70    0.18
   2  -3  -8    5.55    0.19
  -2  -3   8    5.66    0.21
  -2  -3   8    5.60    0.20
   2   3  -8    5.57    0.20
   2   3  -8    5.74    0.20
  -2   3   8    5.93    0.21
   2   3  -8    5.95    0.18
   2   3  -8    5.55    0.21
   1  -3  -8   59.72    1.33
   1  -3  -8   60.62    1.30
  -1  -3   8   59.42    1.33
  -1  -3   8   61.09    1.33
   1   3  -8   64.64    1.34
  -1   3   8   61.15    1.34
   0  -3  -8   34.67    0.77
   0  -3   8   34.05    0.79
   0  -3   8   35.65    0.80
   0   3   8   34.16    0.80
   0   3  -8   35.36    0.80
   1  -3   8   27.13    0.64
   1  -3   8   25.83    0.63
   1   3   8   26.24    0.65
  -1   3  -8   27.80    0.64
   1   3   8   26.77    0.61
   1   3   8   28.32    0.66
  -2  -3  -8    4.11    0.19
   2  -3   8    4.17    0.17
   2  -3   8    3.87    0.17
   2   3   8    4.23    0.19
  -2   3  -8    4.24    0.18
   2   3   8    4.03    0.15
   2   3   8    3.82    0.17
  -3  -3  -8    0.90    0.11
   3  -3   8    0.89    0.06
   3  -3   8    0.76    0.09
   3   3   8    0.88    0.08
   3   3   8    0.69    0.09
  -3   3  -8    0.70    0.09
  -4  -3  -8   23.04    0.62
   4  -3   8   24.29    0.60
   4   3   8   24.50    0.59
   4   3   8   23.65    0.62
  -5  -3  -8    2.08    0.16
   5  -3   8    1.82    0.15
   5   3   8    1.90    0.16
   5   3   8    1.99    0.14
  -6  -3  -8   -0.01    0.08
   6  -3   8   -0.02    0.08
   6   3   8   -0.01    0.07
  -6   3  -8   -0.15    0.08
   6   3   8   -0.08    0.08
  -7  -3  -8    0.52    0.12
  -7   3  -8    0.45    0.11
   7   3   8    0.57    0.11
   7   3   8    0.45    0.11
  -8  -3  -8    0.38    0.13
  -8   3  -8    0.49    0.12
   8   3   8    0.44    0.11
   8   3   8    0.27    0.12
   9   3   8    0.54    0.13
  -9   3  -8    0.69    0.14
 -10   4   8    0.04    0.10
  10   4  -8    0.05    0.10
  -9   4   8    0.76    0.13
   9   4  -8    0.61    0.13
  -8   4   8    0.10    0.08
   8   4  -8    0.22    0.10
   7   4  -8    2.90    0.19
  -7   4   8    2.90    0.19
   7   4  -8    3.12    0.20
   6   4  -8    2.34    0.17
   6   4  -8    2.11    0.17
  -6   4   8    2.33    0.16
  -5  -4   8    0.08    0.06
   5   4  -8   -0.05    0.06
   5   4  -8   -0.01    0.07
  -5   4   8    0.02    0.06
  -4  -4   8    8.16    0.26
   4  -4  -8    8.08    0.25
   4   4  -8    8.21    0.29
  -4   4   8    7.73    0.27
   4   4  -8    7.90    0.28
  -3  -4   8   44.39    1.02
   3  -4  -8   44.17    0.98
   3  -4  -8   43.64    0.99
  -3  -4   8   43.27    0.98
   3   4  -8   41.85    1.01
   3   4  -8   44.91    1.00
   3   4  -8   43.95    1.01
  -3   4   8   42.60    0.99
  -2  -4   8    2.95    0.13
  -2  -4   8    2.93    0.17
  -2  -4   8    2.35    0.13
   2  -4  -8    3.06    0.15
   2  -4  -8    2.66    0.14
   2   4  -8    2.78    0.15
   2   4  -8    2.76    0.16
   2   4  -8    2.45    0.15
  -2   4   8    2.66    0.14
   1  -4  -8    0.33    0.07
  -1  -4   8    0.34    0.06
   1  -4  -8    0.28    0.06
  -1  -4   8    0.35    0.08
  -1  -4   8    0.33    0.05
   1   4  -8    0.30    0.06
  -1   4   8    0.28    0.06
   0  -4   8   24.79    0.57
   0  -4   8   26.06    0.64
   0  -4  -8   24.82    0.61
   0  -4   8   25.44    0.59
   0   4  -8   26.82    0.61
   0   4   8   24.94    0.62
  -1  -4  -8   -0.05    0.05
   1  -4   8   -0.11    0.04
   1  -4   8   -0.07    0.06
   1  -4   8   -0.04    0.03
   1   4   8   -0.09    0.05
   1   4   8    0.07    0.06
  -1   4  -8   -0.07    0.05
   2  -4   8    8.88    0.26
   2  -4   8    9.23    0.22
   2  -4   8    9.29    0.31
  -2  -4  -8    8.76    0.31
   2   4   8    8.62    0.29
   2   4   8    9.22    0.30
  -2   4  -8    9.12    0.28
   2   4   8    9.09    0.28
   3  -4   8    1.59    0.14
  -3  -4  -8    1.57    0.14
   3   4   8    1.47    0.11
   3   4   8    1.37    0.13
  -4  -4  -8    2.38    0.17
   4   4   8    2.79    0.15
   4   4   8    2.22    0.16
  -5  -4  -8    0.43    0.11
   5   4   8    0.51    0.09
   5   4   8    0.40    0.10
  -6  -4  -8    0.43    0.12
   6   4   8    0.44    0.10
   6   4   8    0.36    0.10
  -7  -4  -8    0.04    0.10
   7   4   8    0.08    0.09
   7   4   8    0.13    0.08
  -8  -4  -8    0.31    0.12
  -8   4  -8    0.10    0.09
   8   4   8    0.06    0.10
  -9   5   8    0.01    0.10
   9   5  -8    0.03    0.10
  -8   5   8    0.24    0.10
   8   5  -8    0.28    0.11
   7   5  -8    2.06    0.18
  -7   5   8    1.95    0.16
   6   5  -8    0.06    0.08
  -6   5   8    0.07    0.07
   5   5  -8    3.42    0.21
  -5   5   8    3.20    0.18
   5   5  -8    3.38    0.19
  -4  -5   8    0.29    0.09
   4   5  -8    0.34    0.09
   4   5  -8    0.50    0.10
  -4   5   8    0.42    0.08
   3  -5  -8    0.97    0.11
  -3  -5   8    0.88    0.10
   3   5  -8    0.93    0.10
   3   5  -8    1.08    0.13
  -3   5   8    1.00    0.10
  -2  -5   8    0.32    0.07
   2  -5  -8    0.23    0.08
  -2   5   8    0.35    0.08
   2   5  -8    0.40    0.09
   2   5  -8    0.20    0.08
   1  -5  -8    5.70    0.23
  -1  -5   8    6.07    0.20
   1   5  -8    5.79    0.22
  -1   5   8    5.99    0.22
   0  -5   8   11.91    0.31
   0  -5  -8   11.86    0.36
   0   5   8   11.73    0.34
  -1  -5  -8    1.56    0.15
  -1  -5  -8    1.51    0.13
   1  -5   8    1.67    0.10
   1   5   8    1.53    0.13
  -2  -5  -8   -0.02    0.08
   2   5   8   -0.01    0.06
   2   5   8    0.06    0.06
  -3  -5  -8    2.55    0.18
   3   5   8    2.88    0.17
   3   5   8    2.89    0.16
  -4  -5  -8    7.79    0.32
   4   5   8    8.22    0.29
   4   5   8    8.10    0.30
  -5  -5  -8    2.19    0.20
   5   5   8    2.22    0.17
   5   5   8    2.30    0.16
   6   5   8    0.57    0.11
   6   5   8    0.43    0.10
  -7  -5  -8    1.74    0.20
   7   5   8    2.10    0.19
   8   6  -8    0.45    0.13
  -8   6   8    0.24    0.10
   7   6  -8   -0.10    0.09
  -7   6   8   -0.13    0.08
  -6   6   8   -0.02    0.08
   6   6  -8    0.04    0.09
  -5  -6   8    0.53    0.11
  -5   6   8    0.47    0.10
   5   6  -8    0.29    0.10
  -4  -6   8    2.40    0.17
   4   6  -8    2.48    0.17
  -4   6   8    2.43    0.16
  -3  -6   8    0.02    0.08
  -3   6   8    0.04    0.06
   3   6  -8    0.03    0.07
  -2  -6   8   17.08    0.46
  -2   6   8   16.34    0.44
   2   6  -8   16.29    0.45
  -1  -6   8   15.96    0.43
   1   6  -8   15.27    0.42
  -1   6   8   15.21    0.42
   0   6  -8    6.78    0.24
   0   6   8    7.43    0.26
   1   6   8    3.66    0.18
  -2  -6  -8    4.14    0.24
   2   6   8    4.16    0.19
  -3  -6  -8    0.62    0.13
   3   6   8    0.73    0.11
   3   6   8    0.66    0.11
  -4  -6  -8    0.44    0.12
   4   6   8    0.62    0.11
   4   6   8    0.59    0.11
  -5  -6  -8    0.28    0.12
   5   6   8    0.50    0.11
  -6  -6  -8    0.62    0.14
   6   6   8    0.65    0.13
  -6   7   8    1.37    0.14
   6   7  -8    1.13    0.14
  -5  -7   8    3.89    0.23
   5   7  -8    3.32    0.21
  -5   7   8    3.30    0.20
   4   7  -8    3.15    0.19
  -4   7   8    3.03    0.17
  -3   7   8    1.33    0.13
   3   7  -8    1.39    0.13
  -2   7   8   -0.06    0.06
   2   7  -8    0.02    0.07
   1   7  -8    7.46    0.25
  -1   7   8    7.87    0.26
   0  -7  -8    0.31    0.13
   0   7  -8    0.32    0.08
   0   7   8    0.28    0.08
  -1  -7  -8    4.97    0.28
  -1   7  -8    5.19    0.20
   1   7   8    5.74    0.22
  -2  -7  -8    1.86    0.20
   2   7   8    2.07    0.16
  -3  -7  -8    1.15    0.17
   3   7   8    1.39    0.13
  -4  -7  -8    0.86    0.16
   4   7   8    0.70    0.12
   1  -8  -8    0.40    0.13
   0  -8  -8   -0.06    0.10
 -11   0   9    0.60    0.15
  11   0  -9    0.54    0.15
 -10   0   9   -0.02    0.09
  10   0  -9   -0.08    0.09
  -9   0   9   14.47    0.48
   9   0  -9   14.56    0.48
   8   0  -9    0.01    0.09
  -8   0   9   -0.06    0.08
   7   0  -9   39.50    0.97
  -7   0   9   39.05    0.97
  -6   0   9   -0.08    0.07
   6   0  -9   -0.09    0.08
   5   0  -9   43.13    1.02
  -5   0   9   43.59    1.02
  -4   0   9   -0.06    0.05
   4   0  -9    0.05    0.06
   3   0  -9  127.69    2.74
  -3   0   9  129.64    2.74
  -2   0   9   -0.05    0.04
   2   0  -9   -0.01    0.02
  -1   0   9    0.94    0.09
   0   0   9   -0.02    0.04
  -1   0  -9   16.40    0.38
   1   0   9   15.82    0.42
   2   0   9   -0.06    0.04
  -2   0  -9   -0.03    0.03
  -3   0  -9   33.52    0.76
   3   0   9   33.96    0.81
   4   0   9    0.03    0.06
  -4   0  -9    0.01    0.04
   5   0   9   17.91    0.51
   6   0   9   -0.03    0.08
   7   0   9    0.63    0.11
  -7   0  -9    0.72    0.12
  -8   0  -9    0.02    0.09
   8   0   9   -0.18    0.08
  -9   0  -9    0.16    0.10
   9   0   9    0.00    0.11
 -10   0  -9    0.15    0.12
  10   0   9   -0.16    0.11
 -11  -1   9    0.72    0.15
  11  -1  -9    0.66    0.15
 -11   1   9    0.72    0.16
  11   1  -9    0.62    0.15
 -10  -1   9    0.29    0.11
  10  -1  -9    0.29    0.12
  10   1  -9    0.34    0.13
 -10   1   9    0.36    0.12
   9  -1  -9    0.42    0.11
  -9  -1   9    0.47    0.12
  -9   1   9    0.44    0.12
   9   1  -9    0.50    0.12
   8  -1  -9   25.37    0.70
  -8  -1   9   25.70    0.71
   8   1  -9   25.87    0.71
  -8   1   9   26.05    0.71
  -7  -1   9    0.24    0.09
   7  -1  -9    0.32    0.10
  -7   1   9    0.34    0.10
   7   1  -9    0.33    0.10
   6  -1  -9    0.72    0.11
  -6  -1   9    0.83    0.11
  -6   1   9    0.56    0.10
   6   1  -9    0.79    0.11
   5  -1  -9    4.01    0.19
  -5  -1   9    4.36    0.20
   5   1  -9    4.55    0.20
  -5   1   9    4.24    0.20
  -4  -1   9    5.16    0.21
   4  -1  -9    5.29    0.21
   4   1  -9    5.23    0.21
   4   1  -9    5.27    0.18
  -4   1   9    5.18    0.21
  -3  -1   9    0.38    0.07
   3  -1  -9    0.05    0.05
   3   1  -9    0.06    0.05
   3   1  -9    0.06    0.04
  -3   1   9    0.02    0.05
  -2  -1   9    5.05    0.19
   2  -1  -9    5.04    0.19
  -2   1   9    5.13    0.19
   2   1  -9    5.11    0.15
  -1  -1   9   23.94    0.58
  -1   1   9   24.26    0.59
   0  -1   9    4.04    0.17
   0  -1   9    4.02    0.12
   0   1   9    3.89    0.16
  -1  -1  -9    1.92    0.11
   1  -1   9    1.91    0.12
   1  -1   9    2.14    0.08
   1   1   9    2.09    0.12
  -2  -1  -9    1.89    0.11
   2  -1   9    1.87    0.12
   2   1   9    1.99    0.08
   2   1   9    1.94    0.12
   3  -1   9    7.57    0.26
  -3  -1  -9    8.26    0.25
   3   1   9    7.47    0.26
   4  -1   9    1.18    0.09
   4  -1   9    1.25    0.12
  -4  -1  -9    1.30    0.12
   4   1   9    1.25    0.12
   5  -1   9   33.50    0.81
  -5  -1  -9   32.87    0.79
   5   1   9   31.64    0.82
  -6  -1  -9    2.17    0.15
   6  -1   9    2.16    0.16
   6   1   9    2.14    0.17
   7  -1   9    0.01    0.09
   7   1   9    0.08    0.09
  -7   1  -9    0.03    0.08
   8  -1   9   -0.07    0.09
  -8  -1  -9    0.03    0.09
   8   1   9    0.16    0.11
  -8   1  -9    0.03    0.09
  -9  -1  -9    1.16    0.16
   9  -1   9    1.16    0.16
  -9   1  -9    1.08    0.16
   9   1   9    1.17    0.17
 -11  -2   9    1.25    0.18
  11   2  -9    0.92    0.17
 -11   2   9    1.13    0.17
 -10  -2   9   -0.03    0.09
 -10   2   9   -0.03    0.09
  10   2  -9    0.06    0.10
  -9  -2   9    0.24    0.11
   9  -2  -9    0.24    0.10
  -9   2   9    0.15    0.10
   9   2  -9    0.23    0.11
   8  -2  -9    2.46    0.19
  -8  -2   9    2.74    0.19
   8   2  -9    2.89    0.20
  -8   2   9    2.46    0.19
   8   2  -9    2.68    0.18
   7  -2  -9    4.27    0.22
  -7  -2   9    4.37    0.23
   7   2  -9    4.11    0.22
   7   2  -9    4.41    0.21
  -7   2   9    4.24    0.22
   6  -2  -9    0.21    0.07
  -6  -2   9    0.26    0.09
   6   2  -9    0.38    0.08
  -6   2   9    0.24    0.08
   6   2  -9    0.18    0.08
  -5  -2   9    7.38    0.27
   5  -2  -9    7.13    0.26
   5   2  -9    7.59    0.26
  -5   2   9    7.46    0.27
   5   2  -9    7.39    0.27
  -4  -2   9    0.35    0.07
   4  -2  -9    0.26    0.07
   4   2  -9    0.31    0.06
   4   2  -9    0.30    0.07
  -4   2   9    0.23    0.07
  -3  -2   9   21.59    0.54
   3  -2  -9   21.04    0.53
   3   2  -9   21.45    0.55
   3   2  -9   20.99    0.51
  -3   2   9   20.90    0.54
   2  -2  -9    8.64    0.27
  -2  -2   9    8.77    0.27
  -2   2   9    8.40    0.27
   2   2  -9    8.85    0.23
   2   2  -9    8.23    0.24
   2   2  -9    8.80    0.27
  -1  -2   9    0.01    0.05
   1  -2  -9    0.03    0.03
  -1  -2   9    0.03    0.04
  -1   2   9    0.16    0.06
   1   2  -9    0.03    0.02
   1   2  -9    0.08    0.05
   0  -2   9   -0.02    0.04
   0  -2   9    0.06    0.04
   0   2  -9    0.04    0.05
   0   2   9    0.08    0.05
   1  -2   9    3.22    0.15
   1  -2   9    3.52    0.13
   1   2   9    3.30    0.10
  -1   2  -9    3.63    0.16
   1   2   9    3.25    0.15
   2  -2   9    6.70    0.23
  -2  -2  -9    6.38    0.23
   2   2   9    6.59    0.23
   2   2   9    6.81    0.18
   3  -2   9    0.02    0.06
  -3  -2  -9   -0.01    0.06
   3   2   9    0.00    0.05
   3   2   9    0.03    0.04
   4  -2   9    1.77    0.13
  -4  -2  -9    1.81    0.14
   4   2   9    1.72    0.14
   4   2   9    1.84    0.11
  -5  -2  -9    0.70    0.11
   5  -2   9    0.77    0.11
   5   2   9    0.59    0.11
   5   2   9    0.75    0.09
   6  -2   9   21.82    0.60
  -6  -2  -9   21.51    0.59
   6   2   9   20.88    0.61
  -7  -2  -9    1.29    0.15
   7  -2   9    1.27    0.14
   7   2   9    1.32    0.15
  -7   2  -9    1.21    0.14
  -8   2  -9    2.42    0.19
   8   2   9    2.15    0.21
  -9   2  -9   -0.03    0.09
   9   2   9   -0.09    0.11
  11   3  -9    0.11    0.13
 -11   3   9    0.20    0.12
  10   3  -9    0.09    0.11
 -10   3   9    0.19    0.11
  -9   3   9    1.41    0.16
   9   3  -9    1.55    0.17
  -8  -3   9    1.95    0.18
  -8   3   9    1.31    0.15
   8   3  -9    1.70    0.17
   8   3  -9    1.71    0.17
  -7  -3   9   11.93    0.40
   7  -3  -9   11.95    0.39
   7   3  -9   11.43    0.40
   7   3  -9   11.20    0.39
  -7   3   9   11.65    0.40
  -6  -3   9    0.13    0.07
   6  -3  -9    0.13    0.07
   6   3  -9    0.08    0.07
  -6   3   9    0.19    0.08
   6   3  -9    0.09    0.08
  -5  -3   9    1.13    0.11
   5  -3  -9    1.12    0.11
   5   3  -9    0.93    0.11
   5   3  -9    1.15    0.12
  -5   3   9    0.96    0.11
   4  -3  -9    5.64    0.21
  -4  -3   9    5.26    0.21
   4   3  -9    5.21    0.22
  -4   3   9    5.45    0.21
   4   3  -9    5.46    0.21
   3  -3  -9    1.27    0.10
  -3  -3   9    1.50    0.12
   3   3  -9    1.29    0.12
   3   3  -9    1.58    0.12
   3   3  -9    1.38    0.11
  -3   3   9    1.26    0.11
  -2  -3   9   25.96    0.64
   2  -3  -9   26.35    0.60
  -2  -3   9   26.93    0.64
   2  -3  -9   25.74    0.63
  -2   3   9   26.53    0.65
   2   3  -9   26.39    0.65
   2   3  -9   27.49    0.65
   2   3  -9   25.36    0.63
   2   3  -9   27.51    0.60
  -1  -3   9   15.95    0.43
  -1  -3   9   16.61    0.44
   1  -3  -9   16.51    0.40
  -1   3   9   16.51    0.44
   1   3  -9   18.28    0.45
   0  -3  -9    9.72    0.26
   0  -3   9   10.06    0.29
   0  -3   9   10.14    0.30
   0   3  -9   10.23    0.30
   0   3   9    9.90    0.30
   1  -3   9   60.94    1.31
   1  -3   9   58.16    1.32
   1   3   9   56.06    1.33
   1   3   9   64.17    1.35
  -1   3  -9   60.95    1.33
  -2  -3  -9    1.64    0.13
   2  -3   9    1.65    0.12
   2  -3   9    1.40    0.12
   2   3   9    1.42    0.12
   2   3   9    1.71    0.09
  -2   3  -9    1.51    0.12
   3  -3   9    2.03    0.14
  -3  -3  -9    1.98    0.15
   3   3   9    1.82    0.14
   3   3   9    2.18    0.12
  -4  -3  -9    0.65    0.11
   4  -3   9    0.63    0.10
   4   3   9    0.48    0.09
   4   3   9    0.60    0.08
   5  -3   9    6.08    0.25
  -5  -3  -9    5.73    0.26
   5   3   9    6.14    0.24
   5   3   9    5.68    0.26
  -6  -3  -9    9.63    0.36
   6   3   9    9.06    0.35
   6   3   9    9.17    0.32
  -7  -3  -9    1.94    0.18
   7   3   9    2.01    0.16
   7   3   9    1.88    0.18
  -8  -3  -9    0.10    0.12
  -8   3  -9   -0.07    0.08
   8   3   9    0.03    0.11
   9   3   9    0.09    0.11
  -9   3  -9   -0.04    0.10
  10   4  -9    0.42    0.13
 -10   4   9    0.40    0.13
  -9   4   9    0.77    0.14
   9   4  -9    1.00    0.16
  -8   4   9    0.29    0.10
   8   4  -9    0.28    0.11
  -7   4   9    0.74    0.12
   7   4  -9    0.60    0.11
   7   4  -9    0.56    0.12
   6   4  -9    8.17    0.31
  -6   4   9    8.28    0.31
   6   4  -9    8.32    0.32
  -5  -4   9    9.99    0.32
  -5   4   9    9.34    0.32
   5   4  -9    9.22    0.33
   5   4  -9    9.33    0.33
  -4  -4   9    0.03    0.06
   4  -4  -9   -0.03    0.05
  -4   4   9    0.01    0.06
   4   4  -9    0.00    0.06
   4   4  -9   -0.09    0.06
   3  -4  -9    0.10    0.06
  -3  -4   9    0.06    0.06
   3  -4  -9    0.13    0.06
  -3  -4   9    0.02    0.07
  -3   4   9    0.04    0.06
   3   4  -9    0.17    0.07
   3   4  -9    0.11    0.07
   2  -4  -9    9.41    0.28
  -2  -4   9    9.53    0.31
   2  -4  -9    9.29    0.28
  -2  -4   9    9.41    0.29
   2   4  -9    9.43    0.30
   2   4  -9    9.68    0.30
   2   4  -9    9.49    0.31
  -2   4   9    9.16    0.30
   1  -4  -9   25.17    0.60
   1  -4  -9   24.74    0.61
  -1  -4   9   25.69    0.61
  -1  -4   9   25.53    0.64
   1   4  -9   26.18    0.63
  -1   4   9   25.37    0.63
   0  -4   9   15.06    0.40
   0  -4  -9   14.92    0.40
   0  -4   9   15.76    0.44
   0   4   9   14.83    0.42
   0   4  -9   15.58    0.42
   1  -4   9    2.30    0.15
   1  -4   9    1.87    0.12
   1   4   9    1.77    0.13
   2  -4   9    0.17    0.08
  -2  -4  -9    0.19    0.09
   2  -4   9    0.06    0.06
   2   4   9    0.07    0.06
   2   4   9    0.10    0.07
  -3  -4  -9   20.25    0.57
   3   4   9   19.67    0.51
   3   4   9   19.73    0.54
  -4  -4  -9    4.13    0.22
   4   4   9    3.89    0.18
   4   4   9    3.56    0.20
  -5  -4  -9    5.12    0.25
   5   4   9    5.13    0.22
   5   4   9    5.26    0.25
  -6  -4  -9    1.68    0.18
   6   4   9    1.57    0.14
   6   4   9    1.13    0.14
  -7  -4  -9   -0.12    0.10
   7   4   9   -0.05    0.09
  -8  -4  -9   -0.04    0.10
   8   4   9   -0.03    0.09
  -9   5   9    0.35    0.11
   9   5  -9   -0.01    0.11
  -8   5   9    1.40    0.16
   8   5  -9    1.62    0.18
  -7   5   9   -0.02    0.08
   7   5  -9    0.09    0.09
  -6   5   9    1.18    0.13
   6   5  -9    1.32    0.14
  -5   5   9    0.09    0.08
   5   5  -9    0.19    0.08
   5   5  -9    0.14    0.09
   4   5  -9    2.37    0.16
   4   5  -9    2.65    0.19
  -4   5   9    2.77    0.17
   3  -5  -9    0.68    0.10
   3   5  -9    0.74    0.10
  -3   5   9    0.62    0.09
   3   5  -9    0.87    0.13
  -2  -5   9    7.69    0.24
   2  -5  -9    7.98    0.28
   2   5  -9    7.70    0.27
  -2   5   9    7.99    0.27
  -1  -5   9    4.32    0.16
   1  -5  -9    4.29    0.20
  -1   5   9    4.18    0.19
   1   5  -9    4.08    0.19
   0  -5  -9   35.87    0.86
   0   5   9   36.93    0.86
  -1  -5  -9    2.27    0.15
  -1  -5  -9    2.18    0.17
   1   5   9    2.04    0.15
  -2  -5  -9    1.39    0.15
   2   5   9    1.40    0.13
  -3  -5  -9    0.42    0.11
   3   5   9    0.36    0.09
   3   5   9    0.40    0.09
  -4  -5  -9    0.08    0.09
   4   5   9    0.10    0.08
   4   5   9    0.07    0.08
  -5  -5  -9   -0.02    0.10
   5   5   9    0.01    0.07
  -6  -5  -9    0.75    0.15
   6   5   9    0.66    0.12
  -7  -5  -9    0.14    0.11
   7   5   9    0.03    0.10
  -8   6   9    0.03    0.10
   8   6  -9    0.02    0.11
   7   6  -9    0.14    0.10
  -7   6   9    0.18    0.10
   6   6  -9    0.57    0.12
  -6   6   9    0.70    0.12
   5   6  -9    0.64    0.11
  -5   6   9    0.79    0.12
   4   6  -9    0.46    0.10
  -4   6   9    0.46    0.09
  -3  -6   9    0.07    0.08
   3   6  -9   -0.02    0.07
  -3   6   9    0.04    0.07
   2   6  -9    1.13    0.11
  -2   6   9    1.14    0.11
   1   6  -9    8.03    0.28
  -1   6   9    8.76    0.29
   0   6   9    1.46    0.13
   0   6  -9    1.23    0.11
  -1  -6  -9    0.14    0.10
   1   6   9    0.17    0.08
  -2  -6  -9    0.46    0.12
   2   6   9    0.49    0.09
  -3  -6  -9    1.73    0.19
   3   6   9    2.07    0.16
  -4  -6  -9    0.44    0.12
   4   6   9    0.23    0.09
  -5  -6  -9    0.50    0.14
   5   6   9    0.49    0.11
  -6  -6  -9    0.88    0.17
   6   6   9    0.99    0.14
   5   7  -9   -0.02    0.09
  -5   7   9   -0.13    0.08
  -4   7   9    0.54    0.10
   4   7  -9    0.60    0.11
   3   7  -9    0.44    0.10
  -3   7   9    0.39    0.09
  -2   7   9    3.67    0.19
   2   7  -9    3.33    0.18
  -1   7   9    1.44    0.13
   1   7  -9    1.27    0.12
   0  -7  -9    0.16    0.12
   0   7  -9    0.14    0.08
   0   7   9    0.10    0.08
  -1  -7  -9    1.21    0.17
  -1   7  -9    1.44    0.14
   1   7   9    1.32    0.13
  -2  -7  -9   -0.01    0.11
   2   7   9   -0.14    0.08
  -3  -7  -9    3.80    0.26
   3   7   9    3.82    0.21
  -4  -7  -9    3.45    0.25
   4   7   9    3.42    0.21
  11   0 -10   -0.08    0.11
 -11   0  10    0.03    0.11
  10   0 -10    8.51    0.37
 -10   0  10    8.82    0.38
   9   0 -10   -0.05    0.09
  -9   0  10   -0.08    0.09
   8   0 -10    0.45    0.11
  -8   0  10    0.59    0.12
   7   0 -10   -0.05    0.09
  -7   0  10   -0.02    0.10
   6   0 -10  166.19    3.55
  -6   0  10  165.96    3.55
   5   0 -10   -0.03    0.07
  -5   0  10   -0.02    0.07
  -4   0  10    5.52    0.22
   4   0 -10    5.32    0.22
   3   0 -10    0.02    0.06
  -3   0  10   -0.01    0.05
   3   0 -10   -0.02    0.03
   2   0 -10   56.08    1.17
  -2   0  10   56.86    1.27
  -1   0  10   -0.08    0.05
   0   0  10  140.29    2.97
   1   0  10   -0.12    0.05
  -1   0 -10    0.01    0.03
   2   0  10    3.84    0.18
  -2   0 -10    3.73    0.13
   3   0  10    0.02    0.06
  -3   0 -10   -0.01    0.04
  -4   0 -10   17.79    0.44
   4   0  10   16.87    0.49
   5   0  10   -0.03    0.07
   6   0  10   -0.04    0.08
   7   0  10   -0.02    0.09
   8   0  10    0.25    0.11
   9   0  10   -0.10    0.10
 -11  -1  10    0.89    0.15
  11  -1 -10    0.89    0.16
  11   1 -10    0.63    0.15
 -11   1  10    0.74    0.15
  10  -1 -10    1.28    0.16
 -10  -1  10    1.27    0.17
 -10   1  10    0.88    0.15
  10   1 -10    1.40    0.18
  -9  -1  10    0.29    0.12
   9  -1 -10    0.35    0.11
   9   1 -10    0.40    0.12
  -9   1  10    0.54    0.12
  -8  -1  10    1.68    0.17
   8  -1 -10    1.63    0.17
   8   1 -10    1.57    0.17
  -8   1  10    1.37    0.16
  -7  -1  10   10.60    0.37
   7  -1 -10   10.63    0.37
   7   1 -10   10.82    0.38
  -7   1  10   10.01    0.37
   6  -1 -10    1.89    0.17
  -6  -1  10    1.89    0.16
  -6   1  10    1.78    0.17
   6   1 -10    1.81    0.16
  -5  -1  10   46.99    1.11
   5  -1 -10   46.71    1.11
  -5   1  10   47.06    1.11
   5   1 -10   48.05    1.06
   5   1 -10   48.30    1.12
  -4  -1  10    3.10    0.16
   4  -1 -10    3.13    0.16
   4   1 -10    3.37    0.14
   4   1 -10    3.28    0.17
  -4   1  10    3.17    0.17
   3  -1 -10    0.37    0.07
  -3  -1  10    0.39    0.07
   3   1 -10    0.35    0.05
  -3   1  10    0.47    0.08
   3   1 -10    0.42    0.08
  -2  -1  10    1.37    0.11
   2   1 -10    1.34    0.07
  -2   1  10    1.34    0.11
  -1  -1  10   44.98    1.01
  -1   1  10   42.68    1.00
   0  -1  10    9.28    0.29
   0  -1  10    9.66    0.23
   0   1  10    9.43    0.30
   0   1 -10    9.89    0.22
   1  -1  10    0.05    0.03
   1  -1  10   -0.01    0.05
  -1  -1 -10    0.05    0.04
   1   1  10    0.02    0.05
   2  -1  10    8.90    0.29
  -2  -1 -10    8.79    0.26
   2   1  10    8.16    0.28
   2   1  10    8.65    0.21
   3  -1  10    5.46    0.22
  -3  -1 -10    5.94    0.20
   3   1  10    5.78    0.23
   4  -1  10    0.97    0.11
  -4  -1 -10    0.11    0.06
   4   1  10    0.09    0.07
   5  -1  10    0.00    0.08
  -5  -1 -10    0.00    0.06
   5   1  10    0.04    0.08
  -6  -1 -10    0.54    0.10
   6  -1  10    0.44    0.10
   6   1  10    0.40    0.10
   7  -1  10    0.24    0.10
   7   1  10    0.31    0.11
   8  -1  10    0.18    0.11
   8   1  10    0.19    0.11
   9  -1  10    0.19    0.12
   9   1  10    0.26    0.12
 -11  -2  10    0.25    0.13
 -11   2  10    0.03    0.12
  11   2 -10    0.23    0.14
 -10  -2  10    0.03    0.11
  10   2 -10   -0.04    0.10
 -10   2  10   -0.10    0.09
  -9  -2  10    0.56    0.12
   9  -2 -10    0.38    0.12
  -9   2  10    0.44    0.12
   9   2 -10    0.59    0.13
   8  -2 -10    1.56    0.16
  -8  -2  10    1.46    0.16
   8   2 -10    1.58    0.17
   8   2 -10    1.62    0.15
  -8   2  10    1.74    0.17
   7  -2 -10    0.10    0.08
  -7  -2  10    0.08    0.08
   7   2 -10    0.01    0.09
  -7   2  10    0.11    0.09
   7   2 -10    0.27    0.08
   6  -2 -10    4.78    0.22
  -6  -2  10    4.99    0.24
   6   2 -10    4.76    0.23
  -6   2  10    4.84    0.23
   6   2 -10    4.83    0.21
  -5  -2  10    3.76    0.19
   5  -2 -10    3.99    0.19
  -5   2  10    3.89    0.20
   5   2 -10    3.94    0.18
   5   2 -10    4.11    0.20
   4  -2 -10    0.12    0.06
  -4  -2  10    0.13    0.06
   4   2 -10    0.10    0.06
   4   2 -10    0.14    0.05
  -4   2  10    0.08    0.06
  -3  -2  10    0.08    0.06
   3  -2 -10    0.09    0.06
  -3   2  10    0.03    0.05
   3   2 -10    0.09    0.05
   3   2 -10    0.14    0.06
   2  -2 -10    7.85    0.26
   2  -2 -10    8.11    0.20
  -2  -2  10    8.21    0.27
  -2   2  10    8.12    0.27
   2   2 -10    8.22    0.21
   2   2 -10    8.05    0.23
   1  -2 -10    1.59    0.06
  -1  -2  10    1.34    0.11
  -1  -2  10    1.62    0.09
  -1   2  10    1.48    0.11
   1   2 -10    1.72    0.06
   0  -2  10    0.39    0.07
   0  -2  10    0.34    0.05
   0   2  10    0.32    0.07
   1  -2  10    7.53    0.22
   1  -2  10    7.27    0.25
   1   2  10    7.02    0.25
  -2  -2 -10    0.36    0.07
   2  -2  10    0.43    0.08
   2  -2  10    0.45    0.06
   2   2  10    0.39    0.07
   2   2  10    0.42    0.05
   3  -2  10    0.21    0.07
  -3  -2 -10    0.19    0.07
   3   2  10    0.26    0.08
   3   2  10    0.24    0.05
  -4  -2 -10    4.47    0.20
   4  -2  10    4.78    0.22
   4   2  10    5.05    0.18
   4   2  10    4.66    0.22
  -5  -2 -10    0.31    0.09
   5  -2  10    0.34    0.09
   5   2  10    0.33    0.09
   5   2  10    0.34    0.07
   6  -2  10    2.39    0.18
  -6  -2 -10    2.43    0.17
   6   2  10    2.09    0.18
   6   2  10    2.11    0.15
  -7  -2 -10    1.14    0.15
   7  -2  10    1.16    0.15
   7   2  10    1.17    0.15
   8   2  10    0.05    0.11
   9   2  10    0.02    0.12
 -10   3  10    3.06    0.23
  10   3 -10    3.52    0.25
   9   3 -10    0.52    0.13
  -9   3  10    0.62    0.13
  -8  -3  10    0.29    0.10
  -8   3  10    0.24    0.10
   8   3 -10    0.29    0.11
   7  -3 -10    6.65    0.28
  -7  -3  10    6.21    0.28
  -7   3  10    6.15    0.27
   7   3 -10    6.35    0.29
   7   3 -10    6.37    0.27
   6  -3 -10    7.69    0.30
  -6  -3  10    8.23    0.31
  -6   3  10    7.59    0.30
   6   3 -10    7.77    0.31
   6   3 -10    7.90    0.30
  -5  -3  10    6.60    0.25
   5  -3 -10    6.46    0.25
   5   3 -10    6.75    0.26
  -5   3  10    6.10    0.26
   5   3 -10    6.41    0.25
   4  -3 -10    1.46    0.12
  -4  -3  10    1.51    0.13
   4   3 -10    1.35    0.11
  -4   3  10    1.47    0.12
   4   3 -10    1.60    0.14
   3  -3 -10    0.33    0.07
  -3  -3  10    0.40    0.08
  -3   3  10    0.30    0.07
   3   3 -10    0.43    0.08
   3   3 -10    0.28    0.06
   2  -3 -10   10.74    0.28
  -2  -3  10   10.53    0.32
  -2  -3  10   11.38    0.32
   2  -3 -10   10.65    0.32
   2   3 -10   10.68    0.31
   2   3 -10   11.46    0.28
   2   3 -10   10.85    0.33
  -2   3  10   10.67    0.33
   2   3 -10   10.80    0.33
   1  -3 -10    0.92    0.07
  -1  -3  10    0.90    0.09
  -1  -3  10    0.91    0.09
   1   3 -10    1.07    0.10
  -1   3  10    0.93    0.10
   0  -3  10    0.05    0.06
   0  -3  10    0.05    0.05
   0   3 -10    0.02    0.06
   0   3  10    0.03    0.06
   1  -3  10   28.56    0.68
   1  -3  10   27.91    0.69
   1   3  10   26.75    0.69
  -1   3 -10   30.73    0.71
   2  -3  10    1.06    0.11
  -2  -3 -10    1.13    0.12
   2  -3  10    0.91    0.10
   2   3  10    0.90    0.11
   2   3  10    1.33    0.09
   3  -3  10    0.08    0.07
  -3  -3 -10    0.16    0.08
   3  -3  10    0.12    0.07
   3   3  10    0.16    0.06
   3   3  10    0.10    0.08
  -4  -3 -10   13.76    0.42
   4  -3  10   13.39    0.40
   4   3  10   13.65    0.37
   4   3  10   12.49    0.41
  -5  -3 -10   15.26    0.48
   5   3  10   15.32    0.48
   5   3  10   15.58    0.43
  -6  -3 -10    6.97    0.30
   6   3  10    7.21    0.31
  -7  -3 -10    0.94    0.15
   7   3  10    0.74    0.14
  -8  -3 -10    0.38    0.13
   8   3  10    0.35    0.12
 -10   4  10    1.05    0.17
  10   4 -10    0.97    0.17
  -9   4  10    0.01    0.10
   9   4 -10   -0.03    0.10
   8   4 -10    2.21    0.19
  -8   4  10    2.48    0.20
   7   4 -10    2.51    0.20
  -7   4  10    2.77    0.19
  -6   4  10    2.54    0.18
   6   4 -10    2.54    0.17
   6   4 -10    2.35    0.18
  -5   4  10    2.10    0.16
   5   4 -10    1.98    0.16
   5   4 -10    2.26    0.17
  -4  -4  10    0.44    0.09
   4   4 -10    0.33    0.08
  -4   4  10    0.41    0.09
   4   4 -10    0.30    0.09
  -3  -4  10    1.91    0.14
   3  -4 -10    1.87    0.13
   3  -4 -10    1.71    0.13
   3   4 -10    1.76    0.13
  -3   4  10    1.75    0.13
   3   4 -10    1.87    0.14
  -2  -4  10   27.70    0.68
  -2  -4  10   27.71    0.66
   2  -4 -10   27.05    0.64
   2  -4 -10   26.62    0.65
   2   4 -10   26.40    0.67
  -2   4  10   26.51    0.67
   2   4 -10   27.01    0.68
  -1  -4  10   69.91    1.55
   1  -4 -10   71.31    1.54
   1  -4 -10   69.48    1.50
  -1  -4  10   70.25    1.54
  -1   4  10   70.37    1.56
   0  -4  10   25.64    0.62
   0  -4 -10   25.63    0.61
   0  -4  10   26.20    0.65
   0   4  10   24.99    0.65
   1  -4  10    2.84    0.16
   1  -4  10    3.14    0.18
  -1  -4 -10    3.42    0.20
   1   4  10    3.37    0.18
  -2  -4 -10   31.03    0.83
   2  -4  10   33.99    0.81
   2   4  10   33.15    0.75
   2   4  10   32.18    0.80
  -3  -4 -10    0.24    0.10
   3   4  10    0.11    0.06
   3   4  10    0.10    0.09
  -4  -4 -10    4.02    0.23
   4   4  10    3.96    0.18
   4   4  10    4.04    0.22
  -5  -4 -10    0.80    0.13
   5   4  10    0.90    0.13
  -6  -4 -10    2.69    0.21
   6   4  10    2.76    0.21
  -7  -4 -10   -0.07    0.10
   7   4  10    0.01    0.10
  -8  -4 -10    0.14    0.12
   8   4  10   -0.08    0.11
  -9   5  10    2.29    0.21
   9   5 -10    2.47    0.23
  -8   5  10    0.42    0.12
   8   5 -10    0.37    0.12
  -7   5  10    0.43    0.11
   7   5 -10    0.39    0.12
   6   5 -10    0.82    0.13
  -6   5  10    0.92    0.13
   5   5 -10    0.53    0.11
  -5   5  10    0.60    0.11
   5   5 -10    0.48    0.10
  -4   5  10    2.32    0.16
   4   5 -10    2.55    0.18
   4   5 -10    2.82    0.18
   3  -5 -10   11.83    0.36
   3   5 -10   11.79    0.37
   3   5 -10   11.77    0.39
  -3   5  10   11.92    0.37
   2  -5 -10    6.26    0.24
  -2   5  10    6.62    0.25
   2   5 -10    6.34    0.24
   1  -5 -10    0.24    0.07
   1   5 -10    0.16    0.07
  -1   5  10    0.20    0.08
   0  -5 -10    1.60    0.13
   0   5  10    1.63    0.13
  -1  -5 -10    0.07    0.08
   1   5  10   -0.04    0.06
  -2  -5 -10    0.34    0.11
   2   5  10    0.31    0.08
  -3  -5 -10    0.53    0.12
   3   5  10    0.45    0.10
  -4  -5 -10   -0.01    0.09
   4   5  10    0.02    0.08
  -5  -5 -10    0.98    0.15
   5   5  10    1.03    0.14
  -6  -5 -10    1.11    0.16
   6   5  10    1.01    0.15
  -7  -5 -10    1.21    0.18
   7   5  10    1.11    0.15
   7   6 -10    2.56    0.21
  -7   6  10    2.91    0.21
   6   6 -10    0.02    0.09
  -6   6  10   -0.03    0.08
   5   6 -10    2.34    0.18
  -5   6  10    2.05    0.17
   4   6 -10    1.13    0.13
  -4   6  10    1.02    0.12
   3   6 -10    0.85    0.11
  -3   6  10    1.03    0.12
  -2   6  10    0.39    0.09
   2   6 -10    0.34    0.09
  -1   6  10    0.19    0.08
   1   6 -10    0.21    0.08
   0   6  10    2.05    0.15
  -1  -6 -10    1.27    0.16
   1   6  10    1.07    0.12
  -2  -6 -10    0.22    0.11
   2   6  10    0.24    0.09
  -3  -6 -10    0.11    0.10
   3   6  10    0.08    0.08
  -4  -6 -10   -0.08    0.10
   4   6  10    0.06    0.08
  -5  -6 -10    0.55    0.14
   5   6  10    0.67    0.13
  -5   7  10    0.29    0.10
   5   7 -10    0.31    0.11
   4   7 -10    0.32    0.10
  -4   7  10    0.17    0.09
   3   7 -10    0.03    0.08
  -3   7  10    0.03    0.08
  -2   7  10    0.01    0.08
   2   7 -10    0.00    0.07
   1   7 -10    0.07    0.08
  -1   7  10    0.18    0.08
   0  -7 -10    0.36    0.13
   0   7 -10    0.36    0.09
   0   7  10    0.25    0.09
  -1  -7 -10    9.99    0.42
  -1   7 -10   10.72    0.34
   1   7  10   11.45    0.36
  -2  -7 -10    0.32    0.13
   2   7  10    0.28    0.10
   3   7  10    0.58    0.12
  11   0 -11    1.24    0.18
 -11   0  11    1.31    0.18
 -10   0  11    0.04    0.10
  10   0 -11   -0.08    0.11
  -9   0  11   -0.02    0.09
   9   0 -11    0.09    0.10
   8   0 -11   -0.02    0.08
  -8   0  11   -0.09    0.08
   7   0 -11   41.11    1.02
  -7   0  11   41.41    1.03
   6   0 -11   -0.22    0.09
  -6   0  11   -0.14    0.09
  -5   0  11   28.51    0.73
   5   0 -11   28.29    0.73
   4   0 -11    0.05    0.07
  -4   0  11    0.03    0.07
   3   0 -11   20.66    0.45
  -3   0  11   19.72    0.53
   3   0 -11   19.45    0.53
   2   0 -11    0.00    0.02
  -2   0  11   -0.01    0.05
  -1   0  11   41.46    0.97
   0   0  11    0.12    0.06
  -1   0 -11    0.20    0.04
   1   0  11   -0.02    0.06
  -2   0 -11    0.01    0.04
   2   0  11   -0.09    0.05
   3   0  11    0.49    0.09
  -3   0 -11    0.58    0.06
   4   0  11    0.02    0.07
  -4   0 -11    0.01    0.05
   5   0  11    0.80    0.12
   6   0  11    0.03    0.08
   7   0  11    6.45    0.30
   8   0  11   -0.04    0.10
   9   0  11    0.18    0.12
 -11  -1  11    2.08    0.22
  11  -1 -11    2.29    0.23
  11   1 -11    2.12    0.22
 -11   1  11    1.89    0.21
  10  -1 -11    1.00    0.16
 -10  -1  11    0.98    0.16
  10   1 -11    1.24    0.17
 -10   1  11    0.99    0.16
  -9  -1  11    0.02    0.10
   9  -1 -11    0.09    0.10
  -9   1  11    0.01    0.09
   9   1 -11   -0.07    0.10
   8  -1 -11    0.21    0.10
  -8  -1  11    0.11    0.10
  -8   1  11    0.14    0.10
   8   1 -11    0.08    0.09
  -7  -1  11   18.90    0.56
   7  -1 -11   18.66    0.55
   7   1 -11   18.37    0.55
  -7   1  11   18.66    0.55
   6  -1 -11   33.44    0.84
  -6  -1  11   33.67    0.84
  -6   1  11   32.30    0.83
   6   1 -11   32.49    0.78
   6   1 -11   32.35    0.84
  -5  -1  11    5.81    0.25
   5  -1 -11    5.99    0.26
   5   1 -11    5.37    0.25
   5   1 -11    5.99    0.21
  -5   1  11    5.30    0.24
  -4  -1  11    0.33    0.08
   4  -1 -11    0.22    0.08
   4   1 -11    0.26    0.08
   4   1 -11    0.31    0.06
  -4   1  11    0.20    0.09
   3  -1 -11    0.12    0.07
  -3  -1  11    0.06    0.06
   3   1 -11    0.08    0.06
  -3   1  11    0.03    0.06
   3   1 -11    0.10    0.04
  -2  -1  11   45.60    1.05
   2   1 -11   45.38    0.97
  -2   1  11   45.67    1.06
  -1  -1  11    2.37    0.15
  -1   1  11    2.34    0.15
   0  -1  11    5.42    0.21
   0  -1  11    5.49    0.15
   0   1 -11    5.63    0.14
   0   1  11    5.72    0.22
   1  -1  11    3.05    0.11
   1  -1  11    3.49    0.17
  -1  -1 -11    3.05    0.14
   1   1  11    2.87    0.16
   2  -1  11   10.23    0.26
   2  -1  11    9.82    0.32
  -2  -1 -11   10.16    0.29
   2   1  11    9.71    0.23
   2   1  11    9.28    0.32
   3  -1  11    0.24    0.07
  -3  -1 -11    0.40    0.07
   3   1  11    0.27    0.08
   3   1  11    0.39    0.05
   4  -1  11   -0.04    0.07
  -4  -1 -11    0.01    0.06
   4   1  11   -0.08    0.07
  -5  -1 -11    0.09    0.07
   5  -1  11    0.06    0.08
   5   1  11    0.01    0.08
  -6  -1 -11    5.67    0.24
   6  -1  11    5.96    0.28
   6   1  11    5.71    0.27
   7  -1  11    1.67    0.17
   7   1  11    1.46    0.16
   8  -1  11    0.12    0.11
   8   1  11    0.14    0.12
   9   1  11   -0.12    0.11
  11   2 -11    1.52    0.20
 -11   2  11    1.36    0.19
 -10  -2  11    1.48    0.18
 -10   2  11    1.53    0.19
  10   2 -11    2.05    0.21
  -9  -2  11    2.31    0.20
   9  -2 -11    2.29    0.21
  -9   2  11    2.46    0.21
   9   2 -11    2.32    0.20
  -8  -2  11    1.46    0.16
   8  -2 -11    1.43    0.15
   8   2 -11    1.19    0.15
  -8   2  11    1.54    0.17
   7  -2 -11    3.24    0.20
  -7  -2  11    3.81    0.22
  -7   2  11    3.46    0.21
   7   2 -11    3.50    0.19
   7   2 -11    3.25    0.21
   6  -2 -11   10.02    0.35
  -6  -2  11    9.94    0.36
  -6   2  11   10.04    0.35
   6   2 -11   10.00    0.33
   6   2 -11    9.55    0.35
   5  -2 -11    0.31    0.08
  -5  -2  11    0.33    0.08
  -5   2  11    0.15    0.08
   5   2 -11    0.29    0.09
   5   2 -11    0.23    0.07
   4  -2 -11    0.19    0.07
  -4  -2  11    0.13    0.07
   4   2 -11    0.22    0.08
  -4   2  11    0.14    0.07
   4   2 -11    0.18    0.06
  -3  -2  11    2.82    0.16
   3  -2 -11    2.88    0.15
   3   2 -11    2.85    0.13
  -3   2  11    2.71    0.16
   3   2 -11    2.86    0.16
   2  -2 -11    0.52    0.08
   2  -2 -11    0.44    0.04
  -2  -2  11    0.39    0.07
   2   2 -11    0.46    0.06
  -2   2  11    0.36    0.08
   2   2 -11    0.44    0.05
  -1  -2  11    0.04    0.04
  -1  -2  11   -0.01    0.05
  -1   2  11   -0.02    0.05
   0  -2  11    7.97    0.27
   0  -2  11    8.01    0.23
   0   2  11    7.99    0.28
   1  -2  11    3.15    0.16
  -1  -2 -11    3.01    0.15
   1  -2  11    3.08    0.13
   1   2  11    2.82    0.16
  -2  -2 -11    0.21    0.07
   2  -2  11    0.18    0.07
   2  -2  11    0.20    0.06
   2   2  11    0.25    0.04
   2   2  11    0.21    0.07
  -3  -2 -11    0.09    0.06
   3  -2  11    0.13    0.07
   3   2  11    0.10    0.04
   3   2  11    0.01    0.07
  -4  -2 -11    0.12    0.07
   4  -2  11    0.07    0.07
   4   2  11    0.09    0.08
   4   2  11    0.13    0.05
  -5  -2 -11    8.01    0.30
   5  -2  11    8.46    0.32
   5   2  11    8.18    0.27
   5   2  11    7.82    0.32
   6  -2  11    4.30    0.23
  -6  -2 -11    4.51    0.23
   6   2  11    3.98    0.23
  -7  -2 -11    4.77    0.25
   7   2  11    4.53    0.27
   8   2  11    3.16    0.25
 -10   3  11    0.10    0.12
  10   3 -11    0.04    0.11
   9   3 -11    0.04    0.10
  -9   3  11    0.00    0.10
  -8  -3  11    0.59    0.12
   8   3 -11    0.47    0.12
  -8   3  11    0.51    0.11
  -7  -3  11    3.21    0.21
   7   3 -11    2.99    0.21
   7   3 -11    3.24    0.19
  -7   3  11    3.32    0.20
  -6  -3  11    4.92    0.24
   6  -3 -11    5.76    0.25
   6   3 -11    5.11    0.26
   6   3 -11    5.05    0.23
  -6   3  11    5.69    0.25
   5  -3 -11   21.91    0.58
  -5  -3  11   21.65    0.59
   5   3 -11   21.57    0.60
   5   3 -11   21.22    0.57
  -5   3  11   21.36    0.59
  -4  -3  11    7.19    0.27
   4  -3 -11    6.72    0.25
   4   3 -11    6.95    0.27
  -4   3  11    6.35    0.26
   4   3 -11    6.82    0.25
  -3  -3  11    5.36    0.22
   3  -3 -11    5.36    0.22
   3  -3 -11    5.29    0.17
   3   3 -11    5.26    0.20
  -3   3  11    5.23    0.22
   3   3 -11    5.21    0.23
  -2  -3  11    2.80    0.15
  -2  -3  11    2.00    0.13
   2  -3 -11    2.07    0.10
   2  -3 -11    2.27    0.14
  -2   3  11    1.89    0.14
   2   3 -11    2.07    0.15
   2   3 -11    2.13    0.13
  -1  -3  11    0.39    0.08
  -1  -3  11    0.39    0.07
   1  -3 -11    0.39    0.05
  -1   3  11    0.29    0.07
   0  -3  11   13.33    0.36
   0  -3  11   12.83    0.38
   0   3  11   12.74    0.38
   1  -3  11   36.35    0.87
  -1  -3 -11   36.43    0.89
   1  -3  11   38.73    0.86
   1   3  11   35.90    0.88
  -2  -3 -11    6.18    0.26
   2  -3  11    6.48    0.24
   2  -3  11    5.77    0.24
   2   3  11    6.22    0.25
   2   3  11    6.22    0.19
   3  -3  11   26.37    0.68
   3  -3  11   27.16    0.66
  -3  -3 -11   26.67    0.69
   3   3  11   26.14    0.61
   3   3  11   25.56    0.69
  -4  -3 -11    1.08    0.13
   4  -3  11    1.06    0.12
   4   3  11    1.11    0.10
   4   3  11    0.83    0.12
  -5  -3 -11    3.55    0.21
   5   3  11    3.64    0.23
  -6  -3 -11    0.64    0.13
   6   3  11    0.86    0.14
  -7  -3 -11    2.11    0.19
   7   3  11    2.33    0.21
  -8  -3 -11    3.51    0.25
   8   3  11    3.21    0.25
   9   4 -11    1.63    0.18
  -9   4  11    1.33    0.17
   8   4 -11   -0.08    0.09
  -8   4  11    0.00    0.09
  -7   4  11    0.36    0.11
   7   4 -11    0.39    0.11
   6   4 -11    0.28    0.10
   6   4 -11    0.30    0.09
  -6   4  11    0.26    0.09
   5   4 -11    0.24    0.09
  -5   4  11    0.50    0.10
   5   4 -11    0.37    0.10
   4  -4 -11   12.93    0.36
   4   4 -11   12.78    0.40
  -4   4  11   12.13    0.39
   4   4 -11   12.53    0.40
   3  -4 -11    0.07    0.06
   3   4 -11    0.07    0.07
   3   4 -11    0.07    0.07
  -3   4  11   -0.02    0.07
   2  -4 -11    3.17    0.17
   2  -4 -11    2.95    0.15
  -2  -4  11    3.12    0.18
   2   4 -11    3.40    0.18
  -2   4  11    3.35    0.18
   1  -4 -11    2.65    0.14
   1  -4 -11    3.20    0.17
  -1  -4  11    3.06    0.17
  -1   4  11    3.06    0.18
   0  -4  11   18.96    0.50
   0  -4 -11   18.17    0.45
   0   4  11   17.92    0.51
   1  -4  11    2.36    0.16
  -1  -4 -11    2.05    0.18
   1   4  11    2.11    0.16
  -2  -4 -11    7.87    0.32
   2  -4  11    8.44    0.30
   2   4  11    8.05    0.30
  -3  -4 -11    2.73    0.19
   3   4  11    2.76    0.18
  -4  -4 -11    0.04    0.09
   4   4  11    0.18    0.09
  -5  -4 -11    3.08    0.22
   5   4  11    3.10    0.20
  -6  -4 -11    4.79    0.28
   6   4  11    4.57    0.27
  -7  -4 -11   -0.05    0.11
   7   4  11    0.06    0.10
  -8   5  11    0.42    0.12
   8   5 -11    0.18    0.11
   7   5 -11    0.68    0.13
  -7   5  11    0.75    0.13
  -6   5  11    6.50    0.29
   6   5 -11    6.56    0.30
  -5   5  11    1.90    0.17
   5   5 -11    2.02    0.17
   4   5 -11    2.87    0.19
   4   5 -11    2.81    0.18
  -4   5  11    2.42    0.17
   3   5 -11    1.22    0.13
  -3   5  11    1.30    0.13
   3   5 -11    1.68    0.16
   2   5 -11    0.17    0.08
  -2   5  11    0.27    0.08
  -1   5  11    0.60    0.10
   1   5 -11    0.65    0.10
   0   5  11    3.86    0.19
  -1  -5 -11    1.93    0.17
   1   5  11    1.95    0.15
  -2  -5 -11    0.17    0.10
   2   5  11    0.20    0.08
  -3  -5 -11    0.66    0.13
   3   5  11    0.59    0.11
  -4  -5 -11    0.03    0.09
   4   5  11    0.09    0.08
  -5  -5 -11    0.65    0.14
   5   5  11    0.36    0.11
  -6  -5 -11   -0.03    0.11
   6   5  11   -0.09    0.09
   7   6 -11    0.29    0.12
  -7   6  11    0.14    0.11
   6   6 -11    2.52    0.20
  -6   6  11    2.50    0.20
   5   6 -11    0.74    0.12
  -5   6  11    0.78    0.12
   4   6 -11    0.00    0.08
  -4   6  11    0.12    0.09
  -3   6  11    0.14    0.08
   3   6 -11    0.19    0.09
   2   6 -11    0.67    0.11
  -2   6  11    0.72    0.11
  -1   6  11    6.65    0.26
   1   6 -11    6.34    0.26
   0   6  11    0.02    0.08
  -1  -6 -11    2.45    0.21
   1   6  11    2.83    0.18
  -2  -6 -11    0.19    0.11
   2   6  11    0.33    0.10
  -3  -6 -11   -0.03    0.09
   3   6  11    0.04    0.08
  -4  -6 -11   -0.04    0.10
   4   6  11   -0.02    0.08
  -4   7  11   -0.05    0.09
   4   7 -11    0.01    0.09
   3   7 -11    3.13    0.20
  -3   7  11    2.87    0.19
   2   7 -11    0.00    0.08
  -2   7  11   -0.02    0.08
  -1   7  11    0.01    0.08
   1   7 -11    0.03    0.08
   0  -7 -11    5.33    0.31
   0   7  11    5.87    0.26
   0   7 -11    5.61    0.25
  -1  -7 -11    1.23    0.19
   1   7  11    1.26    0.14
  -2  -7 -11    0.34    0.14
   2   7  11    0.26    0.11
 -11   0  12   -0.11    0.10
  11   0 -12   -0.02    0.12
 -10   0  12    0.38    0.13
  10   0 -12    0.35    0.12
   9   0 -12   -0.11    0.09
  -9   0  12   -0.08    0.10
  -8   0  12    5.60    0.28
   8   0 -12    5.49    0.28
   7   0 -12   -0.12    0.08
  -7   0  12   -0.06    0.08
   6   0 -12    2.90    0.20
  -6   0  12    2.86    0.20
  -5   0  12   -0.16    0.09
   5   0 -12   -0.19    0.09
  -4   0  12  138.95    3.04
   4   0 -12  142.47    3.04
   4   0 -12  142.25    2.91
  -3   0  12    0.02    0.07
   3   0 -12   -0.05    0.07
   3   0 -12    0.01    0.04
  -2   0  12   46.83    1.09
  -1   0  12   -0.03    0.06
   0   0  12  153.57    3.27
  -1   0 -12    0.08    0.04
   1   0  12   -0.14    0.06
   2   0  12   10.82    0.25
   2   0  12   10.36    0.35
  -2   0 -12   10.85    0.29
  -3   0 -12   -0.05    0.04
   3   0  12   -0.05    0.07
  -4   0 -12    0.90    0.09
   4   0  12    0.83    0.12
   5   0  12   -0.06    0.07
   6   0  12    3.09    0.22
   7   0  12    0.02    0.10
   8   0  12    1.99    0.20
 -11  -1  12   -0.07    0.11
 -11   1  12    0.02    0.11
  11   1 -12   -0.10    0.11
 -10  -1  12    0.56    0.14
  10  -1 -12    0.46    0.14
 -10   1  12    0.77    0.15
  10   1 -12    0.58    0.14
  -9  -1  12    1.35    0.17
   9  -1 -12    1.47    0.17
   9   1 -12    1.38    0.17
  -9   1  12    1.18    0.16
  -8  -1  12    2.71    0.20
   8  -1 -12    2.57    0.20
  -8   1  12    2.76    0.21
   8   1 -12    2.41    0.20
  -7  -1  12    0.17    0.10
   7  -1 -12    0.28    0.10
  -7   1  12    0.45    0.11
   7   1 -12    0.38    0.09
   7   1 -12    0.36    0.11
   6  -1 -12    0.06    0.09
  -6  -1  12    0.07    0.09
   6   1 -12    0.12    0.07
   6   1 -12    0.05    0.09
  -6   1  12    0.06    0.09
   5  -1 -12   64.33    1.47
  -5  -1  12   64.98    1.47
  -5   1  12   62.70    1.47
   5   1 -12   63.94    1.47
   5   1 -12   62.89    1.39
   4  -1 -12   33.48    0.85
  -4  -1  12   35.43    0.86
  -4   1  12   33.86    0.85
   4   1 -12   34.75    0.78
   4   1 -12   34.34    0.86
   3  -1 -12   46.43    1.09
  -3  -1  12   46.02    1.09
   3   1 -12   46.67    1.09
  -3   1  12   45.86    1.09
   3   1 -12   46.75    1.00
  -2  -1  12    3.92    0.20
  -2   1  12    3.89    0.19
  -1  -1  12    0.07    0.06
  -1   1  12    0.11    0.07
   0  -1  12    5.51    0.23
   0  -1  12    5.48    0.15
   0   1  12    5.37    0.23
   0   1 -12    5.74    0.14
  -1  -1 -12   17.17    0.44
   1  -1  12   16.87    0.48
   1  -1  12   17.84    0.39
   1   1  12   16.62    0.48
   2  -1  12   -0.03    0.04
   2  -1  12   -0.08    0.06
  -2  -1 -12    0.01    0.05
   2   1  12   -0.01    0.06
   3  -1  12    7.27    0.28
  -3  -1 -12    7.86    0.25
   3   1  12    7.53    0.29
   3   1  12    7.64    0.20
   4  -1  12    1.27    0.14
  -4  -1 -12    1.47    0.13
   4   1  12    1.56    0.15
   5  -1  12    0.37    0.10
  -5  -1 -12    0.38    0.09
   5   1  12    0.34    0.10
   6  -1  12    1.10    0.14
  -6  -1 -12    1.13    0.13
   6   1  12    1.04    0.15
   7  -1  12    2.49    0.20
   7   1  12    2.61    0.21
   8  -1  12    0.95    0.16
   8   1  12    1.08    0.16
 -10  -2  12    3.24    0.26
 -10   2  12    3.31    0.25
  10   2 -12    3.55    0.27
  -9  -2  12    2.91    0.22
   9   2 -12    2.44    0.22
  -9   2  12    2.70    0.22
   8  -2 -12    3.10    0.22
  -8  -2  12    2.69    0.22
  -8   2  12    2.59    0.21
   8   2 -12    2.69    0.21
   8   2 -12    2.98    0.19
  -7  -2  12    0.02    0.08
   7  -2 -12   -0.01    0.08
   7   2 -12    0.10    0.07
   7   2 -12   -0.04    0.09
  -7   2  12    0.13    0.09
   6  -2 -12    5.33    0.25
  -6  -2  12    4.95    0.25
  -6   2  12    4.76    0.24
   6   2 -12    5.01    0.22
   6   2 -12    5.11    0.25
   5  -2 -12    6.99    0.29
  -5  -2  12    7.59    0.29
   5   2 -12    7.09    0.29
  -5   2  12    7.40    0.29
   5   2 -12    7.51    0.26
   4  -2 -12    3.88    0.20
  -4  -2  12    4.20    0.21
   4   2 -12    4.11    0.21
   4   2 -12    3.96    0.17
  -4   2  12    4.02    0.20
   3  -2 -12    2.12    0.15
  -3  -2  12    2.28    0.16
  -3   2  12    2.45    0.16
   3   2 -12    2.09    0.12
   3   2 -12    2.24    0.15
   2  -2 -12    1.00    0.11
  -2  -2  12    1.45    0.13
   2   2 -12    1.06    0.07
  -2   2  12    0.81    0.10
  -1  -2  12    4.88    0.16
  -1  -2  12    4.86    0.21
  -1   2  12    4.41    0.20
   0  -2  12    8.35    0.29
   0  -2  12    8.32    0.24
   0   2  12    8.02    0.29
   1  -2  12    2.24    0.11
  -1  -2 -12    1.98    0.13
   1  -2  12    1.82    0.15
   1   2  12    1.91    0.15
   2  -2  12    0.99    0.09
   2  -2  12    0.90    0.11
  -2  -2 -12    0.98    0.10
   2   2  12    0.63    0.10
   3  -2  12    1.29    0.11
  -3  -2 -12    1.20    0.12
   3  -2  12    1.45    0.14
   3   2  12    1.23    0.08
   3   2  12    1.15    0.13
   4  -2  12    8.46    0.32
  -4  -2 -12    8.28    0.30
   4   2  12    8.04    0.32
  -5  -2 -12    3.42    0.20
   5  -2  12    3.11    0.20
   5   2  12    3.07    0.21
  -6  -2 -12    0.08    0.09
   6  -2  12   -0.07    0.08
   6   2  12   -0.01    0.10
  -7  -2 -12    1.04    0.15
   7   2  12    0.80    0.14
   8   2  12    0.30    0.12
 -10   3  12    0.55    0.15
  10   3 -12    0.70    0.16
   9   3 -12    0.64    0.14
  -9   3  12    0.38    0.13
   8   3 -12    1.37    0.17
  -8   3  12    1.49    0.17
  -7  -3  12   -0.04    0.08
  -7   3  12   -0.04    0.08
   7   3 -12    0.03    0.09
   7   3 -12    0.07    0.08
   6  -3 -12    0.38    0.10
  -6  -3  12    0.31    0.10
  -6   3  12    0.30    0.10
   6   3 -12    0.39    0.09
   6   3 -12    0.23    0.10
  -5  -3  12    0.94    0.12
   5  -3 -12    1.20    0.13
   5   3 -12    1.09    0.12
  -5   3  12    0.99    0.12
   5   3 -12    1.16    0.14
  -4  -3  12    4.64    0.23
   4  -3 -12    4.31    0.21
  -4   3  12    4.29    0.22
   4   3 -12    4.39    0.20
   4   3 -12    4.15    0.22
  -3  -3  12    0.99    0.11
   3  -3 -12    1.01    0.11
   3  -3 -12    0.99    0.08
   3   3 -12    1.00    0.10
   3   3 -12    0.97    0.12
  -3   3  12    1.01    0.12
  -2  -3  12    0.46    0.09
   2  -3 -12    0.44    0.05
   2  -3 -12    0.35    0.08
  -2   3  12    0.44    0.09
   2   3 -12    0.33    0.08
  -1  -3  12   21.62    0.57
  -1  -3  12   21.69    0.54
  -1   3  12   21.80    0.58
   0  -3  12    6.64    0.26
   0  -3  12    6.72    0.23
   0   3  12    6.39    0.26
   1  -3  12   21.48    0.57
   1  -3  12   22.32    0.54
  -1  -3 -12   20.66    0.58
   1   3  12   21.33    0.58
   2  -3  12    7.55    0.28
  -2  -3 -12    7.91    0.30
   2  -3  12    8.43    0.27
   2   3  12    7.79    0.30
   3  -3  12    3.65    0.20
   3  -3  12    4.23    0.19
  -3  -3 -12    3.88    0.20
   3   3  12    3.95    0.21
  -4  -3 -12   -0.09    0.08
   4   3  12   -0.03    0.08
  -5  -3 -12    0.00    0.08
   5   3  12    0.09    0.09
  -6  -3 -12    6.87    0.31
   6   3  12    7.02    0.32
  -7  -3 -12    0.36    0.12
   7   3  12    0.42    0.13
  -9   4  12    0.13    0.11
   9   4 -12    0.04    0.11
   8   4 -12   -0.04    0.09
  -8   4  12   -0.04    0.09
  -7   4  12    0.25    0.10
   7   4 -12    0.52    0.12
   6   4 -12    3.24    0.21
  -6   4  12    3.48    0.21
   6   4 -12    3.37    0.21
  -5   4  12   -0.04    0.08
   5   4 -12    0.03    0.07
   5   4 -12    0.00    0.08
   4   4 -12    9.63    0.34
   4   4 -12    9.52    0.33
  -4   4  12    9.45    0.34
   3   4 -12    6.12    0.26
  -3   4  12    6.27    0.26
   3   4 -12    6.53    0.26
  -2  -4  12    0.63    0.10
   2   4 -12    0.48    0.09
  -2   4  12    0.64    0.10
  -1  -4  12   -0.05    0.06
  -1   4  12    0.08    0.07
   0  -4  12    8.74    0.30
   0   4  12    8.00    0.30
   1  -4  12   21.13    0.55
  -1  -4 -12   19.24    0.57
   1   4  12   20.87    0.57
  -2  -4 -12    4.22    0.23
   2   4  12    4.43    0.22
  -3  -4 -12    0.51    0.12
   3   4  12    0.57    0.11
  -4  -4 -12    0.07    0.10
   4   4  12    0.13    0.09
  -5  -4 -12    0.07    0.10
   5   4  12    0.23    0.11
  -6  -4 -12    1.20    0.17
   6   4  12    1.27    0.17
  -7  -4 -12    0.30    0.14
   7   4  12    0.33    0.12
  -8   5  12    0.21    0.12
   8   5 -12    0.21    0.12
   7   5 -12    1.75    0.19
  -7   5  12    1.94    0.19
  -6   5  12    0.37    0.11
   6   5 -12    0.48    0.12
   5   5 -12    0.35    0.11
  -5   5  12    0.36    0.11
   4   5 -12    0.05    0.10
  -4   5  12    0.08    0.09
   4   5 -12   -0.02    0.08
  -3   5  12   -0.01    0.07
   3   5 -12    0.08    0.08
   2   5 -12    0.05    0.07
  -2   5  12   -0.07    0.07
   1   5 -12    0.18    0.08
  -1   5  12    0.15    0.08
   0   5  12    0.68    0.10
  -1  -5 -12    0.10    0.09
   1   5  12    0.11    0.08
  -2  -5 -12   -0.06    0.09
   2   5  12    0.04    0.08
  -3  -5 -12    0.07    0.10
   3   5  12    0.08    0.09
  -4  -5 -12    0.89    0.15
   4   5  12    0.95    0.13
  -5  -5 -12    0.25    0.13
   5   5  12    0.37    0.11
  -6   6  12    1.04    0.15
   5   6 -12    1.12    0.15
  -5   6  12    1.20    0.15
   4   6 -12    2.24    0.18
  -4   6  12    2.41    0.19
  -3   6  12    0.11    0.09
   3   6 -12    0.34    0.10
   2   6 -12    0.04    0.08
  -2   6  12    0.02    0.08
   1   6 -12    0.83    0.12
  -1   6  12    0.70    0.11
   0  -6 -12    0.79    0.14
   0   6  12    0.63    0.11
  -1  -6 -12    0.17    0.11
   1   6  12    0.12    0.09
  -2  -6 -12    0.79    0.15
   2   6  12    0.69    0.12
  -3  -6 -12    0.95    0.16
   3   6  12    0.65    0.12
  -4  -6 -12    0.08    0.11
   4   6  12    0.04    0.09
   3   7 -12    0.14    0.09
  -3   7  12    0.02    0.09
   2   7 -12    0.03    0.09
  -2   7  12    0.00    0.08
  -1   7  12    0.27    0.10
   1   7 -12    0.17    0.09
   0  -7 -12    0.51    0.15
   0   7 -12    0.44    0.11
   0   7  12    0.48    0.11
 -10   0  13   -0.10    0.10
  10   0 -13   -0.02    0.11
   9   0 -13    0.04    0.10
  -9   0  13    0.10    0.10
  -8   0  13   -0.01    0.10
   8   0 -13   -0.03    0.08
   7   0 -13   -0.03    0.08
  -7   0  13    0.06    0.09
   6   0 -13   -0.18    0.07
  -6   0  13   -0.04    0.09
   5   0 -13   -0.06    0.08
  -5   0  13    0.16    0.09
   5   0 -13    0.28    0.06
   4   0 -13    0.05    0.04
  -4   0  13   -0.08    0.08
   4   0 -13   -0.05    0.08
   3   0 -13   30.75    0.65
   3   0 -13   29.63    0.77
  -3   0  13   29.76    0.77
  -2   0  13   -0.09    0.07
  -1   0  13    2.29    0.16
   0   0  13    0.11    0.07
   1   0  13   12.00    0.38
  -1   0 -13   12.20    0.31
   2   0  13   -0.03    0.07
  -2   0 -13    0.00    0.04
   3   0  13    0.17    0.08
  -3   0 -13    0.17    0.05
  -4   0 -13    0.05    0.06
   4   0  13   -0.04    0.07
   5   0  13    5.36    0.26
   6   0  13   -0.09    0.08
   7   0  13    0.27    0.12
   8   0  13   -0.11    0.11
  10  -1 -13    1.08    0.17
 -10  -1  13    1.00    0.17
  10   1 -13    1.15    0.17
 -10   1  13    0.86    0.16
  -9  -1  13    0.92    0.15
   9  -1 -13    0.94    0.16
  -9   1  13    1.26    0.17
   9   1 -13    1.04    0.17
  -8  -1  13    1.29    0.16
   8  -1 -13    1.39    0.16
   8   1 -13    1.48    0.14
  -8   1  13    1.39    0.16
   8   1 -13    1.20    0.16
  -7  -1  13    1.76    0.18
   7  -1 -13    1.42    0.16
   7   1 -13    1.36    0.13
   7   1 -13    1.44    0.16
  -7   1  13    1.69    0.17
  -6  -1  13    2.22    0.18
   6  -1 -13    2.31    0.18
   6   1 -13    2.31    0.18
  -6   1  13    2.42    0.19
   6   1 -13    2.44    0.14
   5  -1 -13   44.75    1.06
  -5  -1  13   44.13    1.07
   5   1 -13   44.48    0.98
  -5   1  13   41.09    1.06
   5   1 -13   43.11    1.06
  -4  -1  13   10.94    0.37
   4  -1 -13   10.36    0.37
   4   1 -13   10.47    0.37
  -4   1  13   10.42    0.37
   4   1 -13   11.00    0.30
   3  -1 -13   12.44    0.40
  -3  -1  13   12.53    0.40
   3  -1 -13   13.28    0.29
   3   1 -13   12.12    0.40
   3   1 -13   13.16    0.32
  -3   1  13   12.72    0.41
  -2  -1  13    0.94    0.12
  -2   1  13    0.81    0.11
  -1  -1  13    5.99    0.25
  -1   1  13    6.48    0.26
   0  -1  13    0.21    0.08
   0   1 -13    0.15    0.03
   0   1  13    0.04    0.07
  -1  -1 -13    4.83    0.19
   1  -1  13    4.31    0.21
   1  -1  13    4.78    0.13
   1   1  13    4.59    0.23
  -2  -1 -13   24.25    0.59
   2  -1  13   24.28    0.54
   2  -1  13   23.77    0.64
   2   1  13   22.91    0.64
   3  -1  13   -0.05    0.07
  -3  -1 -13   -0.02    0.06
   3   1  13    0.01    0.08
   4  -1  13    0.02    0.08
  -4  -1 -13    0.10    0.07
   4   1  13    0.06    0.08
   5  -1  13    0.02    0.08
  -5  -1 -13   -0.05    0.07
   5   1  13    0.01    0.09
   6  -1  13    3.28    0.22
   6   1  13    3.26    0.23
   7  -1  13    1.35    0.17
   7   1  13    1.25    0.17
   8   1  13    1.44    0.19
 -10  -2  13    0.04    0.11
 -10   2  13    0.01    0.12
  10   2 -13    0.06    0.11
  -9  -2  13    1.81    0.20
   9   2 -13    1.56    0.19
  -9   2  13    1.62    0.19
  -8  -2  13    1.16    0.16
   8  -2 -13    1.20    0.16
   8   2 -13    0.85    0.14
   8   2 -13    0.94    0.13
  -8   2  13    0.77    0.14
  -7  -2  13    0.93    0.14
   7  -2 -13    0.94    0.13
   7   2 -13    1.01    0.14
   7   2 -13    1.17    0.13
  -7   2  13    1.09    0.15
  -6  -2  13   13.21    0.44
   6  -2 -13   12.91    0.43
  -6   2  13   12.75    0.44
   6   2 -13   12.70    0.44
   6   2 -13   13.16    0.39
  -5  -2  13    9.43    0.35
   5  -2 -13    8.47    0.33
  -5   2  13    8.94    0.34
   5   2 -13    9.15    0.29
   5   2 -13    8.96    0.34
  -4  -2  13   10.43    0.36
   4  -2 -13   10.63    0.36
  -4   2  13   10.54    0.37
   4   2 -13   10.39    0.37
   4   2 -13   10.87    0.32
  -3  -2  13    5.89    0.26
   3  -2 -13    5.63    0.25
   3  -2 -13    6.04    0.16
  -3   2  13    5.71    0.25
   3   2 -13    5.67    0.25
   3   2 -13    5.97    0.20
   2  -2 -13    0.60    0.09
  -2  -2  13    0.67    0.10
  -2   2  13    0.58    0.10
  -1  -2  13   35.86    0.87
  -1   2  13   34.82    0.87
   0  -2  13    6.35    0.26
   0  -2  13    6.26    0.20
   0   2  13    6.15    0.26
  -1  -2 -13    4.11    0.19
   1  -2  13    4.03    0.15
   1  -2  13    3.81    0.21
   1   2  13    4.01    0.21
  -2  -2 -13    0.00    0.07
   2  -2  13   -0.05    0.05
   2  -2  13   -0.03    0.07
   2   2  13   -0.04    0.08
  -3  -2 -13    3.95    0.20
   3  -2  13    4.05    0.22
   3   2  13    3.47    0.21
   4  -2  13    4.05    0.23
  -4  -2 -13    4.15    0.21
   4   2  13    4.12    0.23
  -5  -2 -13    0.77    0.12
   5  -2  13    0.71    0.13
   5   2  13    0.71    0.13
  -6  -2 -13    0.18    0.11
   6   2  13    0.06    0.11
  -7  -2 -13    0.84    0.14
   7   2  13    0.56    0.14
  -9   3  13   -0.03    0.11
   9   3 -13    0.29    0.13
   8   3 -13    0.30    0.12
  -8   3  13    0.15    0.10
  -7   3  13    0.12    0.10
   7   3 -13   -0.06    0.08
   7   3 -13   -0.04    0.07
  -6  -3  13    5.51    0.27
   6   3 -13    5.42    0.24
   6   3 -13    5.32    0.27
  -6   3  13    5.24    0.26
  -5  -3  13    0.06    0.08
   5  -3 -13    0.08    0.08
   5   3 -13    0.19    0.09
   5   3 -13    0.07    0.07
  -5   3  13    0.04    0.09
   4  -3 -13    1.36    0.14
  -4  -3  13    1.29    0.13
   4   3 -13    1.32    0.12
   4   3 -13    1.34    0.14
  -4   3  13    1.16    0.13
   3  -3 -13    9.35    0.32
  -3  -3  13    8.89    0.32
   3   3 -13    8.33    0.32
  -3   3  13    8.67    0.33
   3   3 -13    9.51    0.29
   2  -3 -13   11.74    0.37
  -2  -3  13   11.92    0.38
  -2   3  13   10.72    0.37
  -1  -3  13   19.59    0.53
  -1  -3  13   19.60    0.50
  -1   3  13   18.52    0.54
   0  -3  13    6.57    0.23
   0  -3  13    6.86    0.27
   0   3  13    6.17    0.27
   1  -3  13    0.20    0.09
   1  -3  13    0.21    0.08
  -1  -3 -13    0.33    0.10
   1   3  13    0.13    0.09
  -2  -3 -13    1.02    0.13
   2  -3  13    0.86    0.12
   2   3  13    0.95    0.13
  -3  -3 -13    8.88    0.33
   3   3  13    8.71    0.34
  -4  -3 -13    0.00    0.08
   4   3  13   -0.04    0.08
  -5  -3 -13    0.46    0.12
   5   3  13    0.51    0.12
  -6  -3 -13    0.39    0.12
   6   3  13    0.60    0.13
  -7  -3 -13    0.42    0.13
   7   3  13    0.31    0.13
   9   4 -13    1.97    0.21
  -9   4  13    1.75    0.21
   8   4 -13    1.42    0.17
  -8   4  13    1.60    0.18
   7   4 -13    0.63    0.13
  -7   4  13    0.59    0.13
   6   4 -13    0.53    0.12
  -6   4  13    0.58    0.12
   6   4 -13    0.75    0.12
   5   4 -13    1.61    0.16
  -5   4  13    0.98    0.13
   5   4 -13    0.92    0.12
   4   4 -13    0.09    0.08
   4   4 -13    0.06    0.07
  -4   4  13   -0.10    0.07
   3   4 -13    2.48    0.18
  -3   4  13    2.39    0.18
   3   4 -13    2.59    0.17
  -2  -4  13    2.08    0.15
   2   4 -13    1.77    0.16
  -2   4  13    2.15    0.16
  -1  -4  13    1.08    0.12
  -1   4  13    0.90    0.12
   0  -4  13    1.95    0.15
   0   4  13    1.71    0.15
  -1  -4 -13    3.30    0.21
   1  -4  13    3.47    0.18
   1   4  13    3.35    0.20
  -2  -4 -13    0.31    0.10
   2   4  13    0.34    0.09
  -3  -4 -13    0.14    0.09
   3   4  13    0.11    0.09
  -4  -4 -13    0.01    0.09
   4   4  13    0.08    0.09
  -5  -4 -13    0.14    0.11
   5   4  13    0.25    0.11
  -6  -4 -13   -0.06    0.11
   6   4  13    0.01    0.11
   7   5 -13   -0.04    0.10
  -7   5  13    0.11    0.11
   6   5 -13    0.38    0.12
  -6   5  13    0.47    0.12
   5   5 -13    3.15    0.22
  -5   5  13    3.34    0.22
   4   5 -13    2.30    0.19
  -4   5  13    2.57    0.19
   4   5 -13    2.44    0.19
   3   5 -13    0.60    0.11
  -3   5  13    0.48    0.11
   2   5 -13    0.03    0.08
  -2   5  13   -0.06    0.07
   1   5 -13    0.20    0.08
  -1   5  13    0.24    0.09
   0   5  13    0.19    0.09
  -1  -5 -13    0.65    0.12
   1   5  13    0.76    0.12
  -2  -5 -13   -0.03    0.09
   2   5  13    0.18    0.09
  -3  -5 -13    0.22    0.11
   3   5  13    0.17    0.10
  -4  -5 -13    0.20    0.12
   4   5  13   -0.01    0.09
  -5  -5 -13   -0.15    0.10
   5   5  13    0.01    0.10
  -5   6  13    0.28    0.11
   5   6 -13    0.27    0.12
   4   6 -13    1.04    0.14
  -4   6  13    1.23    0.15
   3   6 -13   -0.05    0.09
  -3   6  13   -0.13    0.08
  -2   6  13    0.69    0.12
   2   6 -13    0.60    0.11
  -1   6  13    0.46    0.11
   1   6 -13    0.47    0.11
   0  -6 -13   -0.05    0.10
   0   6  13   -0.06    0.08
  -1  -6 -13    2.97    0.23
   1   6  13    3.03    0.20
  -2  -6 -13    1.07    0.17
   2   6  13    0.91    0.13
  -3  -6 -13    0.03    0.11
   3   6  13    0.03    0.10
  10   0 -14   -0.10    0.10
 -10   0  14   -0.01    0.11
  -9   0  14   -0.03    0.10
   9   0 -14   -0.01    0.10
  -8   0  14    1.17    0.16
   8   0 -14    0.91    0.15
   7   0 -14   -0.03    0.09
  -7   0  14   -0.13    0.09
   6   0 -14    3.54    0.22
  -6   0  14    3.80    0.23
   6   0 -14    3.62    0.17
   5   0 -14    0.01    0.05
   5   0 -14    0.01    0.08
  -5   0  14    0.03    0.08
   4   0 -14    1.66    0.16
  -4   0  14    1.85    0.17
   4   0 -14    1.79    0.09
   3   0 -14   -0.06    0.07
  -3   0  14    0.02    0.07
   3   0 -14   -0.02    0.03
  -2   0  14   18.57    0.53
  -1   0  14   -0.16    0.07
   0   0  14   20.38    0.58
   0   0 -14   20.77    0.49
  -1   0 -14    0.06    0.05
   1   0  14    0.06    0.08
  -2   0 -14   11.59    0.30
   2   0  14   10.65    0.38
   3   0  14   -0.03    0.08
   4   0  14    4.26    0.23
   5   0  14    0.06    0.09
   6   0  14   -0.07    0.10
   7   0  14    0.16    0.11
 -10  -1  14    0.24    0.13
  10  -1 -14    0.34    0.13
 -10   1  14    0.30    0.13
  10   1 -14    0.24    0.13
  -9  -1  14    0.49    0.14
   9  -1 -14    0.46    0.13
  -9   1  14    0.45    0.13
   9   1 -14    0.25    0.12
  -8  -1  14   -0.07    0.09
   8  -1 -14    0.08    0.09
  -8   1  14    0.09    0.11
   8   1 -14    0.00    0.07
   8   1 -14    0.04    0.10
   7  -1 -14    0.36    0.11
  -7  -1  14    0.06    0.09
   7   1 -14   -0.04    0.09
  -7   1  14   -0.04    0.09
   7   1 -14   -0.05    0.06
   6  -1 -14    0.14    0.09
  -6  -1  14    0.16    0.10
   6   1 -14    0.27    0.10
   6   1 -14    0.25    0.07
  -6   1  14    0.31    0.11
  -5  -1  14    0.06    0.09
   5  -1 -14    0.21    0.09
   5   1 -14    0.15    0.10
  -5   1  14    0.16    0.09
   5   1 -14    0.22    0.06
  -4  -1  14   12.57    0.43
   4  -1 -14   12.83    0.42
   4  -1 -14   12.85    0.31
  -4   1  14   12.45    0.42
   4   1 -14   12.46    0.42
   4   1 -14   13.01    0.34
   3  -1 -14    7.70    0.31
  -3  -1  14    7.98    0.32
   3   1 -14    7.86    0.31
   3   1 -14    8.15    0.22
  -3   1  14    7.92    0.32
  -2  -1  14   29.09    0.75
  -2   1  14   28.51    0.75
  -1  -1  14    6.74    0.27
  -1   1  14    5.89    0.26
   0  -1  14    0.16    0.08
   0   1  14    0.13    0.09
  -1  -1 -14    4.95    0.19
   1  -1  14    4.62    0.24
   1   1  14    4.72    0.24
   2  -1  14   -0.06    0.08
  -2  -1 -14    0.12    0.06
   2   1  14    0.15    0.09
  -3  -1 -14    7.91    0.26
   3  -1  14    7.71    0.31
   3   1  14    7.46    0.31
  -4  -1 -14    1.46    0.13
   4  -1  14    1.23    0.14
   4   1  14    1.10    0.14
   5  -1  14    2.61    0.21
   5   1  14    2.51    0.20
   6  -1  14    0.18    0.11
   6   1  14    0.08    0.11
   7  -1  14    0.97    0.16
   7   1  14    1.00    0.16
 -10   2  14    1.66    0.20
  10   2 -14    1.91    0.22
  -9  -2  14    0.03    0.11
  -9   2  14    0.11    0.11
   9   2 -14    0.00    0.11
   8  -2 -14    6.15    0.31
  -8  -2  14    5.85    0.31
   8   2 -14    5.75    0.27
  -8   2  14    6.01    0.31
   8   2 -14    6.27    0.32
   7  -2 -14    1.91    0.18
  -7  -2  14    1.68    0.18
  -7   2  14    1.77    0.18
   7   2 -14    1.63    0.18
   7   2 -14    1.70    0.14
  -6  -2  14    0.21    0.10
   6  -2 -14    0.15    0.09
  -6   2  14    0.25    0.10
   6   2 -14    0.23    0.08
   6   2 -14    0.19    0.10
   5  -2 -14    3.81    0.23
  -5  -2  14    3.73    0.22
   5   2 -14    3.32    0.22
  -5   2  14    3.71    0.23
   5   2 -14    3.55    0.17
   4  -2 -14   25.34    0.68
  -4  -2  14   26.18    0.69
   4   2 -14   25.03    0.61
   4   2 -14   24.14    0.68
  -4   2  14   25.04    0.69
   3  -2 -14   22.37    0.61
  -3  -2  14   21.97    0.61
   3   2 -14   22.82    0.53
  -3   2  14   21.36    0.61
   3   2 -14   21.68    0.61
   2  -2 -14    0.18    0.09
  -2  -2  14    0.19    0.09
  -2   2  14    0.33    0.10
  -1  -2  14    0.00    0.07
  -1   2  14   -0.04    0.07
   0  -2  14    1.88    0.17
   0   2  14    1.33    0.14
   1  -2  14   27.64    0.72
  -1  -2 -14   27.23    0.68
   1   2  14   26.43    0.72
   2  -2  14    9.66    0.35
  -2  -2 -14    9.65    0.32
   2   2  14    9.68    0.36
  -3  -2 -14    9.22    0.32
   3  -2  14    8.70    0.34
   3   2  14    8.73    0.35
   4  -2  14    2.53    0.21
  -4  -2 -14    2.73    0.18
   4   2  14    2.36    0.20
  -5  -2 -14    0.60    0.12
   5   2  14    0.15    0.11
  -6  -2 -14    1.53    0.16
   6   2  14    1.28    0.18
   7   2  14    0.19    0.12
   9   3 -14    0.16    0.12
  -9   3  14    0.11    0.12
   8   3 -14    0.04    0.11
  -8   3  14   -0.08    0.10
  -7   3  14    0.95    0.15
   7   3 -14    0.92    0.13
   7   3 -14    0.74    0.14
   6   3 -14    0.96    0.14
  -6   3  14    1.19    0.15
   6   3 -14    1.21    0.13
  -5  -3  14    0.51    0.11
   5   3 -14    0.52    0.11
  -5   3  14    0.74    0.13
   5   3 -14    0.68    0.10
  -4  -3  14    0.23    0.09
   4  -3 -14    0.17    0.08
   4   3 -14    0.22    0.10
   4   3 -14    0.31    0.08
  -4   3  14    0.12    0.09
  -3  -3  14    1.15    0.13
   3  -3 -14    1.23    0.13
   3   3 -14    1.13    0.11
   3   3 -14    1.09    0.13
  -3   3  14    1.06    0.13
   2  -3 -14    2.42    0.18
  -2  -3  14    2.64    0.18
  -2   3  14    2.14    0.17
  -1  -3  14    4.43    0.22
  -1   3  14    3.94    0.22
   0  -3  14    0.82    0.12
   0   3  14    0.75    0.12
   1  -3  14   28.56    0.72
  -1  -3 -14   26.58    0.71
   1   3  14   26.27    0.72
  -2  -3 -14    6.74    0.27
   2   3  14    6.51    0.29
  -3  -3 -14    3.87    0.22
   3   3  14    3.95    0.23
  -4  -3 -14    0.26    0.10
   4   3  14    0.07    0.10
  -5  -3 -14    0.09    0.10
   5   3  14    0.00    0.10
  -6  -3 -14    1.84    0.19
   6   3  14    1.51    0.18
  -8   4  14    1.10    0.17
   8   4 -14    1.05    0.17
   7   4 -14   -0.05    0.09
  -7   4  14   -0.01    0.10
  -6   4  14   -0.05    0.09
   6   4 -14   -0.06    0.09
   6   4 -14    0.08    0.08
   5   4 -14    0.56    0.11
  -5   4  14    0.49    0.11
   5   4 -14    0.47    0.12
  -4   4  14    0.03    0.08
   4   4 -14    0.04    0.08
  -3   4  14    2.89    0.20
   3   4 -14    2.90    0.20
  -2   4  14    3.25    0.20
   2   4 -14    2.84    0.18
  -1   4  14    1.40    0.15
   0   4  14   -0.04    0.07
  -1  -4 -14    0.66    0.12
   1   4  14    0.69    0.11
  -2  -4 -14    2.49    0.19
   2   4  14    2.79    0.20
  -3  -4 -14    2.02    0.18
   3   4  14    2.21    0.19
  -4  -4 -14    0.31    0.12
   4   4  14    0.15    0.10
  -5  -4 -14    0.18    0.12
   5   4  14    0.26    0.11
  -7   5  14    0.04    0.11
   7   5 -14    0.07    0.12
  -6   5  14    0.50    0.13
   6   5 -14    0.41    0.13
   5   5 -14    0.13    0.10
  -5   5  14    0.13    0.10
  -4   5  14    0.85    0.13
   4   5 -14    1.07    0.14
  -3   5  14    0.20    0.09
   3   5 -14    0.06    0.09
  -2   5  14    0.05    0.08
   2   5 -14    0.02    0.08
   1   5 -14    0.86    0.12
  -1   5  14    0.82    0.13
   0   5  14    3.02    0.20
  -1  -5 -14    0.21    0.10
   1   5  14    0.39    0.10
  -2  -5 -14    1.85    0.19
   2   5  14    2.01    0.18
  -3  -5 -14    1.14    0.16
   3   5  14    1.06    0.14
  -4  -5 -14    0.42    0.14
   4   5  14    0.35    0.12
   4   6 -14    1.76    0.18
  -4   6  14    1.88    0.18
  -3   6  14   -0.03    0.09
   3   6 -14   -0.12    0.09
  -2   6  14    1.53    0.16
   2   6 -14    1.76    0.17
  -1   6  14    1.42    0.16
   1   6 -14    1.44    0.16
   0  -6 -14    0.68    0.15
   0   6  14    0.61    0.13
  -1  -6 -14    1.96    0.21
   1   6  14    1.39    0.16
  -2  -6 -14    0.07    0.12
   2   6  14    0.02    0.10
 -10   0  15    0.06    0.12
  10   0 -15   -0.01    0.11
  -9   0  15    0.18    0.12
   9   0 -15    0.02    0.11
   8   0 -15    0.06    0.10
  -8   0  15    0.08    0.11
  -7   0  15    0.03    0.09
   7   0 -15    0.04    0.09
  -6   0  15    0.01    0.09
   6   0 -15    0.03    0.09
   5   0 -15    0.14    0.10
  -5   0  15    0.16    0.09
   4   0 -15    0.02    0.08
  -4   0  15    0.14    0.09
   3   0 -15   12.94    0.43
  -3   0  15   12.95    0.43
  -2   0  15    0.00    0.08
  -1   0  15   12.38    0.41
   0   0 -15    0.03    0.05
   0   0  15    0.06    0.08
   1   0  15   16.74    0.51
   2   0  15   -0.07    0.08
   3   0  15    2.43    0.19
   4   0  15    0.08    0.09
   5   0  15    0.72    0.13
   6   0  15    0.12    0.11
   7   0  15    1.41    0.19
   9  -1 -15    0.80    0.15
  -9  -1  15    0.87    0.16
   9   1 -15    0.78    0.16
  -9   1  15    0.63    0.15
   8  -1 -15    0.01    0.09
  -8  -1  15    0.09    0.10
   8   1 -15    0.12    0.11
  -8   1  15    0.07    0.10
   7  -1 -15    0.01    0.09
  -7  -1  15    0.04    0.10
   7   1 -15    0.05    0.09
  -7   1  15    0.10    0.10
  -6  -1  15    2.01    0.19
   6   1 -15    1.91    0.18
  -6   1  15    2.02    0.19
  -5  -1  15    0.06    0.09
   5  -1 -15    0.05    0.08
   5   1 -15   -0.01    0.08
  -5   1  15   -0.01    0.08
  -4  -1  15    0.28    0.10
   4  -1 -15    0.21    0.09
   4   1 -15    0.32    0.10
  -4   1  15    0.20    0.09
   3  -1 -15   18.44    0.56
  -3  -1  15   19.51    0.56
  -3   1  15   19.66    0.57
   3   1 -15   19.41    0.57
  -2  -1  15   13.04    0.42
  -2   1  15   12.20    0.42
  -1  -1  15    5.94    0.27
  -1   1  15    5.12    0.25
   0  -1  15    1.26    0.14
   0   1  15    1.48    0.15
   1  -1  15   17.21    0.52
  -1  -1 -15   17.86    0.47
   1   1  15   17.67    0.53
  -2  -1 -15    1.25    0.12
   2  -1  15    1.05    0.14
   2   1  15    1.14    0.15
   3  -1  15    0.25    0.10
  -3  -1 -15    0.29    0.08
   3   1  15    0.24    0.10
   4  -1  15    0.05    0.09
   4   1  15   -0.04    0.08
   5  -1  15    0.13    0.10
   5   1  15    0.11    0.10
   6  -1  15    0.70    0.14
   6   1  15    0.46    0.13
   9   2 -15    1.99    0.22
  -9   2  15    1.99    0.22
  -8  -2  15    0.71    0.14
  -8   2  15    0.93    0.16
   8   2 -15    0.86    0.15
  -7  -2  15    1.90    0.19
   7  -2 -15    1.80    0.18
   7   2 -15    1.42    0.17
  -7   2  15    2.14    0.20
   6  -2 -15    0.10    0.10
  -6  -2  15    0.00    0.09
  -6   2  15    0.06    0.09
   6   2 -15    0.03    0.09
  -5  -2  15    0.22    0.10
   5  -2 -15    0.01    0.08
   5   2 -15    0.16    0.09
  -5   2  15    0.16    0.09
  -4  -2  15   25.00    0.70
   4  -2 -15   25.69    0.70
  -4   2  15   24.97    0.70
   4   2 -15   25.07    0.70
   3  -2 -15   10.76    0.38
  -3  -2  15   10.72    0.38
  -3   2  15   10.47    0.38
   3   2 -15    9.94    0.37
  -2  -2  15    1.74    0.17
   2  -2 -15    1.57    0.15
  -2   2  15    1.54    0.16
  -1  -2  15    1.00    0.13
  -1   2  15    1.03    0.13
   0  -2  15    0.04    0.09
   0   2  15   -0.07    0.08
  -1  -2 -15    0.31    0.10
   1  -2  15    0.34    0.10
   1   2  15    0.53    0.11
  -2  -2 -15    8.59    0.30
   2  -2  15    8.67    0.34
   2   2  15    7.62    0.33
   3  -2  15    7.30    0.33
  -3  -2 -15    7.38    0.28
   3   2  15    7.19    0.33
  -4  -2 -15   -0.01    0.08
   4  -2  15   -0.03    0.11
   4   2  15   -0.13    0.10
   5   2  15    0.19    0.12
   6   2  15    0.59    0.14
   8   3 -15    2.43    0.23
  -8   3  15    2.27    0.21
  -7   3  15    0.87    0.14
   7   3 -15    0.77    0.14
  -6   3  15   -0.06    0.08
   6   3 -15    0.12    0.09
  -5   3  15    0.04    0.09
   5   3 -15    0.07    0.09
  -4  -3  15    0.76    0.12
   4   3 -15    0.48    0.11
  -4   3  15    0.75    0.13
  -3  -3  15    7.09    0.30
   3  -3 -15    6.77    0.29
   3   3 -15    6.61    0.29
  -3   3  15    6.97    0.30
  -2  -3  15    3.64    0.21
   2  -3 -15    3.24    0.21
   2   3 -15    2.92    0.19
  -2   3  15    3.04    0.20
  -1  -3  15    0.11    0.09
  -1   3  15    0.17    0.09
   0   3  15    1.95    0.17
  -1  -3 -15    4.74    0.23
   1   3  15    4.92    0.26
  -2  -3 -15    0.26    0.10
   2   3  15    0.32    0.11
  -3  -3 -15    0.75    0.13
   3   3  15    0.59    0.12
  -4  -3 -15    3.91    0.23
   4   3  15    3.54    0.23
  -5  -3 -15    0.50    0.13
   5   3  15    0.59    0.14
  -7   4  15    0.05    0.11
   7   4 -15    0.05    0.11
   6   4 -15    0.64    0.13
  -6   4  15    0.38    0.12
  -5   4  15    0.74    0.13
   5   4 -15    0.87    0.14
  -4   4  15    0.09    0.09
   4   4 -15    0.09    0.09
   3   4 -15    1.32    0.15
  -3   4  15    1.36    0.15
  -2   4  15   -0.06    0.08
   2   4 -15    0.10    0.08
  -1   4  15    0.13    0.09
   0   4  15    0.24    0.09
  -1  -4 -15    2.74    0.20
   1   4  15    2.89    0.19
  -2  -4 -15   -0.09    0.09
   2   4  15    0.04    0.09
  -3  -4 -15    3.99    0.24
   3   4  15    4.42    0.26
  -4  -4 -15    0.36    0.12
   4   4  15    0.33    0.11
   6   5 -15    3.81    0.26
  -6   5  15    4.04    0.26
   5   5 -15    3.31    0.23
  -5   5  15    3.29    0.23
   4   5 -15    0.99    0.15
  -4   5  15    1.10    0.15
  -3   5  15    0.47    0.11
   3   5 -15    0.41    0.11
  -2   5  15    0.46    0.11
   2   5 -15    0.31    0.11
   1   5 -15    0.14    0.09
  -1   5  15    0.17    0.10
   0  -5 -15    1.02    0.16
   0   5  15    1.10    0.14
  -1  -5 -15    1.79    0.19
   1   5  15    1.72    0.17
  -2  -5 -15    0.16    0.12
   2   5  15    0.18    0.11
  -3  -5 -15    2.54    0.21
   3   5  15    2.59    0.21
  -3   6  15    0.05    0.10
   3   6 -15    0.05    0.10
   2   6 -15    0.20    0.11
  -2   6  15    0.18    0.11
  -1   6  15    0.05    0.10
   1   6 -15   -0.05    0.09
   0  -6 -15    0.12    0.12
   0   6  15    0.13    0.10
  -9   0  16   -0.06    0.10
   9   0 -16    0.09    0.11
   8   0 -16    0.19    0.12
  -8   0  16    0.25    0.12
  -7   0  16   -0.04    0.10
   7   0 -16   -0.12    0.09
   6   0 -16    8.06    0.35
  -6   0  16    7.69    0.35
   5   0 -16    0.02    0.08
  -5   0  16   -0.06    0.08
   4   0 -16    8.69    0.34
  -4   0  16    8.48    0.35
  -3   0  16    0.04    0.09
   3   0 -16   -0.03    0.08
  -2   0  16    1.28    0.14
  -1   0  16    0.05    0.09
   0   0  16    1.33    0.15
   1   0  16    0.17    0.09
   2   0  16    1.52    0.16
   3   0  16    0.09    0.09
   4   0  16    0.27    0.11
   5   0  16    0.00    0.09
   6   0  16    0.14    0.12
  -9  -1  16    2.92    0.25
   9  -1 -16    3.46    0.28
   9   1 -16    3.04    0.25
  -9   1  16    2.95    0.25
  -8  -1  16    0.16    0.12
   8  -1 -16    0.17    0.12
   8   1 -16    0.13    0.11
  -8   1  16    0.17    0.11
   7  -1 -16    0.68    0.14
  -7  -1  16    0.88    0.15
   7   1 -16    0.78    0.15
  -7   1  16    0.61    0.13
   6  -1 -16    0.49    0.12
  -6  -1  16    0.64    0.13
   6   1 -16    0.64    0.13
  -6   1  16    0.52    0.12
   5  -1 -16    0.11    0.09
  -5  -1  16    0.12    0.09
  -5   1  16    0.14    0.10
   5   1 -16    0.23    0.10
  -4  -1  16    0.39    0.11
   4  -1 -16    0.15    0.09
  -4   1  16    0.21    0.10
   4   1 -16    0.15    0.09
   3  -1 -16    5.55    0.27
  -3  -1  16    5.46    0.27
   3   1 -16    5.35    0.26
  -3   1  16    5.45    0.27
  -2  -1  16   22.22    0.63
  -2   1  16   20.70    0.62
  -1  -1  16    2.25    0.19
  -1   1  16    2.33    0.19
   0  -1  16    4.27    0.24
   0  -1 -16    4.36    0.19
   0   1  16    3.99    0.24
   1  -1  16    1.38    0.15
  -1  -1 -16    1.58    0.13
   1   1  16    1.14    0.14
   2  -1  16    2.73    0.21
   2   1  16    2.57    0.20
   3  -1  16   -0.01    0.09
   3   1  16   -0.03    0.09
   4  -1  16    2.78    0.22
   4   1  16    2.90    0.22
   5  -1  16    0.90    0.15
   5   1  16    1.02    0.16
   6   1  16    0.55    0.14
  -9   2  16    0.10    0.12
   9   2 -16    0.15    0.13
  -8  -2  16    2.56    0.24
  -8   2  16    3.12    0.24
   8   2 -16    2.47    0.24
  -7  -2  16    0.08    0.11
   7   2 -16   -0.07    0.10
  -7   2  16   -0.06    0.10
  -6  -2  16    0.09    0.10
   6  -2 -16   -0.05    0.09
   6   2 -16   -0.06    0.09
  -6   2  16   -0.13    0.09
  -5  -2  16    0.21    0.10
   5  -2 -16    0.18    0.10
  -5   2  16    0.07    0.09
   5   2 -16    0.10    0.09
   4  -2 -16    2.86    0.21
  -4  -2  16    2.64    0.20
   4   2 -16    2.73    0.20
  -4   2  16    2.54    0.21
   3  -2 -16    3.00    0.21
  -3  -2  16    2.94    0.22
  -3   2  16    2.80    0.21
   3   2 -16    2.94    0.21
   2  -2 -16    1.64    0.17
  -2  -2  16    1.70    0.17
  -2   2  16    2.03    0.18
  -1  -2  16   19.30    0.58
  -1   2  16   19.86    0.59
   0  -2 -16    1.50    0.14
   0  -2  16    1.58    0.17
   0   2  16    1.17    0.15
   1  -2  16    0.94    0.14
  -1  -2 -16    0.96    0.12
   1   2  16    0.81    0.14
   2  -2  16    5.76    0.28
  -2  -2 -16    5.75    0.25
   2   2  16    5.84    0.30
   3  -2  16   21.73    0.65
  -3  -2 -16   22.38    0.60
   3   2  16   20.58    0.64
   4   2  16    3.92    0.26
   5   2  16    3.99    0.26
   8   3 -16    2.80    0.24
  -8   3  16    3.28    0.26
   7   3 -16   -0.18    0.09
  -7   3  16   -0.07    0.09
  -6   3  16    2.00    0.20
   6   3 -16    1.76    0.18
   5   3 -16    0.73    0.13
  -5   3  16    0.68    0.13
  -4   3  16    0.28    0.10
   4   3 -16    0.47    0.12
   3   3 -16    0.20    0.10
  -3   3  16    0.26    0.10
   2   3 -16    0.26    0.10
  -2   3  16    0.33    0.11
  -1   3  16    0.05    0.09
   0   3  16    0.43    0.11
  -1  -3 -16   -0.03    0.08
   1   3  16   -0.02    0.09
  -2  -3 -16    1.49    0.16
   2   3  16    1.34    0.16
  -3  -3 -16    0.50    0.12
   3   3  16    0.42    0.12
  -4  -3 -16    3.88    0.24
   4   3  16    3.31    0.24
   5   3  16   -0.04    0.11
   7   4 -16    0.03    0.11
  -7   4  16    0.14    0.11
   6   4 -16    1.48    0.18
  -6   4  16    1.46    0.18
   5   4 -16    0.08    0.09
  -5   4  16   -0.04    0.09
  -4   4  16    0.17    0.10
   4   4 -16    0.18    0.10
  -3   4  16    1.29    0.16
   3   4 -16    1.02    0.14
  -2   4  16    0.02    0.09
   2   4 -16    0.02    0.08
  -1   4  16    0.03    0.09
   0  -4 -16    0.44    0.12
   0   4  16    0.26    0.10
  -1  -4 -16    0.27    0.11
   1   4  16    0.17    0.10
  -2  -4 -16    0.87    0.14
   2   4  16    0.73    0.13
  -3  -4 -16    0.31    0.12
   3   4  16    0.26    0.11
  -4  -4 -16    0.75    0.15
   5   5 -16    0.88    0.15
  -5   5  16    0.92    0.16
  -4   5  16    0.89    0.16
   4   5 -16    1.05    0.16
   3   5 -16    0.95    0.15
  -3   5  16    0.74    0.14
   2   5 -16    2.96    0.22
  -2   5  16    3.29    0.23
   1   5 -16   -0.06    0.08
  -1   5  16   -0.10    0.09
   0  -5 -16    0.63    0.13
   0   5  16    0.48    0.12
  -1  -5 -16    0.63    0.14
   1   5  16    0.54    0.13
  -2  -5 -16    0.95    0.16
   2   5  16    0.89    0.15
   8   0 -17    0.09    0.12
  -8   0  17    0.00    0.12
  -7   0  17    3.35    0.25
   7   0 -17    3.14    0.24
  -6   0  17    0.00    0.10
   6   0 -17   -0.03    0.10
   5   0 -17    0.56    0.13
  -5   0  17    0.59    0.13
   4   0 -17    0.00    0.09
  -4   0  17   -0.01    0.09
   3   0 -17    0.10    0.09
  -3   0  17    0.11    0.09
  -2   0  17    0.04    0.09
  -1   0  17   -0.01    0.08
   0   0  17   -0.01    0.08
   1   0  17    0.16    0.09
   2   0  17   -0.08    0.08
   3   0  17    0.12    0.11
   4   0  17    0.05    0.10
   5   0  17    0.22    0.11
  -8  -1  17    1.70    0.21
   8  -1 -17    1.95    0.21
   8   1 -17    2.17    0.22
  -8   1  17    1.99    0.22
  -7  -1  17    1.15    0.17
   7  -1 -17    1.08    0.16
  -7   1  17    1.05    0.17
   7   1 -17    1.14    0.18
   6  -1 -17    2.34    0.21
  -6  -1  17    2.42    0.22
   6   1 -17    2.39    0.21
  -6   1  17    2.28    0.21
   5  -1 -17    0.26    0.10
  -5  -1  17    0.23    0.11
  -5   1  17    0.32    0.11
   5   1 -17    0.17    0.10
   4  -1 -17    4.79    0.27
  -4  -1  17    5.04    0.27
   4   1 -17    4.81    0.27
  -4   1  17    4.68    0.26
   3  -1 -17    1.79    0.17
  -3  -1  17    1.88    0.18
   3   1 -17    1.69    0.17
  -3   1  17    1.93    0.18
  -2  -1  17    0.84    0.14
   2  -1 -17    0.77    0.12
  -2   1  17    0.73    0.13
  -1  -1  17    0.58    0.12
  -1   1  17    0.49    0.12
   0  -1  17    1.06    0.14
   0   1  17    1.16    0.15
   1  -1  17    0.31    0.11
   1   1  17    0.17    0.10
   2  -1  17    0.81    0.14
   2   1  17    0.77    0.14
   3  -1  17    8.57    0.37
   3   1  17    7.65    0.35
   4  -1  17    0.07    0.11
   4   1  17    0.02    0.10
   5   1  17    0.25    0.13
   8   2 -17    0.94    0.18
  -8   2  17    0.78    0.16
  -7  -2  17    4.06    0.28
  -7   2  17    4.81    0.30
   7   2 -17    4.64    0.30
  -6  -2  17    1.49    0.18
  -6   2  17    1.33    0.17
   6   2 -17    1.29    0.17
  -5  -2  17    0.23    0.11
   5  -2 -17    0.39    0.12
  -5   2  17    0.11    0.11
   5   2 -17    0.38    0.11
   4  -2 -17    1.54    0.17
  -4  -2  17    1.48    0.17
  -4   2  17    1.70    0.18
   4   2 -17    1.28    0.16
  -3  -2  17    0.59    0.13
   3  -2 -17    0.66    0.13
   3   2 -17    0.54    0.13
  -3   2  17    0.71    0.13
  -2  -2  17    8.51    0.35
   2  -2 -17    8.53    0.35
  -2   2  17    8.78    0.36
  -1  -2  17   12.95    0.45
  -1   2  17   12.40    0.45
   0  -2  17    0.12    0.11
   0  -2 -17    0.16    0.09
   0   2  17    0.07    0.10
  -1  -2 -17    2.91    0.19
   1  -2  17    3.38    0.23
   1   2  17    3.47    0.24
   2   2  17    0.21    0.12
   3   2  17    0.07    0.11
   4   2  17    0.35    0.13
  -7   3  17   -0.04    0.11
   7   3 -17    0.08    0.11
  -6   3  17    1.96    0.21
   6   3 -17    2.14    0.21
   5   3 -17    0.01    0.09
  -5   3  17   -0.05    0.09
   4   3 -17   -0.05    0.08
  -4   3  17   -0.05    0.09
  -3   3  17    0.03    0.09
   3   3 -17    0.06    0.09
   2   3 -17    6.01    0.28
  -2   3  17    5.73    0.29
  -1   3  17    5.92    0.30
   0  -3 -17    0.27    0.10
   0   3  17    0.28    0.11
  -1  -3 -17    0.35    0.11
   1   3  17    0.23    0.10
  -2  -3 -17    0.02    0.09
   2   3  17   -0.07    0.09
  -3  -3 -17    0.11    0.10
   3   3  17    0.16    0.11
   4   3  17    1.36    0.18
  -6   4  17    0.62    0.14
   6   4 -17    0.71    0.14
   5   4 -17   -0.01    0.10
  -5   4  17    0.09    0.11
  -4   4  17    0.37    0.12
   4   4 -17    0.35    0.11
  -3   4  17    0.14    0.10
   3   4 -17    0.03    0.09
  -2   4  17    0.14    0.10
   2   4 -17    0.26    0.11
  -1   4  17    0.10    0.10
   0  -4 -17    0.24    0.11
   0   4  17    0.19    0.10
  -1  -4 -17    0.00    0.09
   1   4  17    0.15    0.10
  -2  -4 -17   -0.09    0.10
   2   4  17   -0.09    0.09
   3   5 -17    2.33    0.22
  -3   5  17    2.07    0.21
  -2   5  17    2.57    0.22
   2   5 -17    2.15    0.21
  -1   5  17    0.56    0.13
   1   5 -17    0.67    0.14
   0  -5 -17   -0.15    0.10
   0   5  17   -0.05    0.10
   8   0 -18    8.04    0.39
  -8   0  18    7.41    0.38
  -7   0  18   -0.01    0.11
   7   0 -18    0.17    0.12
  -6   0  18    0.10    0.11
   6   0 -18    0.07    0.11
   5   0 -18    0.03    0.09
  -5   0  18   -0.02    0.10
  -4   0  18    2.42    0.21
   4   0 -18    2.33    0.20
  -3   0  18    0.08    0.10
   3   0 -18   -0.02    0.09
  -2   0  18    2.61    0.22
  -1   0  18   -0.01    0.09
   0   0  18    0.74    0.13
   1   0  18   -0.05    0.09
   2   0  18    0.00    0.09
   3   0  18    0.06    0.11
   4   0  18    0.13    0.12
   8  -1 -18    1.08    0.18
   8   1 -18    0.87    0.17
   7  -1 -18    0.52    0.15
  -7  -1  18    0.56    0.16
   7   1 -18    0.39    0.13
  -7   1  18    0.42    0.15
  -6  -1  18    0.34    0.13
   6  -1 -18    0.27    0.12
   6   1 -18    0.19    0.12
  -6   1  18    0.21    0.12
  -5  -1  18    0.44    0.12
   5  -1 -18    0.49    0.13
   5   1 -18    0.35    0.12
  -5   1  18    0.47    0.14
  -4  -1  18    0.71    0.14
   4  -1 -18    0.71    0.14
   4   1 -18    0.66    0.14
  -4   1  18    0.74    0.14
  -3  -1  18   -0.01    0.09
   3  -1 -18   -0.02    0.09
   3   1 -18   -0.03    0.09
  -3   1  18    0.04    0.10
   2  -1 -18    1.83    0.18
  -2  -1  18    1.57    0.17
  -2   1  18    1.56    0.18
  -1  -1  18    1.04    0.15
  -1   1  18    1.16    0.16
   0  -1  18    3.97    0.25
   0   1  18    4.00    0.26
   1  -1  18    0.03    0.11
   1   1  18    0.39    0.12
   2  -1  18    0.13    0.11
   2   1  18    0.04    0.10
   3  -1  18   -0.05    0.11
   3   1  18    0.20    0.12
   4  -1  18    2.01    0.21
   4   1  18    2.71    0.24
  -7   2  18    0.50    0.15
   7   2 -18    0.41    0.14
  -6   2  18    0.78    0.15
   6   2 -18    0.58    0.14
  -5  -2  18    1.14    0.17
   5   2 -18    1.28    0.17
  -5   2  18    1.07    0.17
   4  -2 -18    0.19    0.11
  -4  -2  18    0.12    0.10
  -4   2  18    0.10    0.10
   4   2 -18    0.12    0.10
   3  -2 -18    3.10    0.22
  -3  -2  18    2.98    0.24
  -3   2  18    3.58    0.24
   3   2 -18    3.31    0.23
   2  -2 -18    0.57    0.13
  -2  -2  18    0.46    0.12
  -2   2  18    0.35    0.12
   2   2 -18    0.38    0.11
  -1  -2  18    0.66    0.13
  -1   2  18    0.43    0.12
   0  -2  18    0.72    0.14
   0   2  18    0.66    0.13
   1   2  18    1.26    0.16
   2   2  18    0.02    0.10
   3   2  18    0.01    0.11
  -6   3  18    2.40    0.22
   6   3 -18    2.42    0.23
  -5   3  18    1.22    0.17
   5   3 -18    1.12    0.17
  -4   3  18    0.58    0.14
   4   3 -18    0.43    0.12
   3   3 -18    1.88    0.19
  -3   3  18    1.95    0.19
   2   3 -18    1.70    0.18
  -2   3  18    2.14    0.20
  -1   3  18    0.15    0.11
   0  -3 -18    0.09    0.10
   0   3  18    0.18    0.11
  -1  -3 -18    4.06    0.24
   1   3  18    4.16    0.27
   2   3  18    0.18    0.11
   4   4 -18    3.92    0.26
  -4   4  18    4.14    0.27
   3   4 -18    1.14    0.17
  -3   4  18    1.08    0.16
   2   4 -18   -0.09    0.09
  -2   4  18    0.03    0.09
  -1   4  18    0.50    0.12
   0  -4 -18    0.24    0.11
   0   4  18    0.11    0.10
  -1  -4 -18    0.21    0.12
   1   4  18    0.21    0.12
  -7   0  19    1.03    0.19
   7   0 -19    1.04    0.18
   6   0 -19    0.21    0.12
  -6   0  19    0.03    0.12
   5   0 -19    0.17    0.11
  -5   0  19    0.33    0.13
   4   0 -19   -0.09    0.10
  -4   0  19    0.16    0.12
  -3   0  19    0.35    0.12
   3   0 -19    0.31    0.12
   2   0 -19    0.03    0.10
  -2   0  19    0.07    0.10
  -1   0  19    1.24    0.17
   0   0  19   -0.03    0.09
   1   0  19    0.48    0.13
   2   0  19   -0.12    0.10
   3   0  19    2.48    0.23
   7  -1 -19    1.16    0.19
  -7  -1  19    1.19    0.19
  -7   1  19    1.11    0.19
   7   1 -19    1.04    0.18
  -6  -1  19    2.35    0.23
   6  -1 -19    2.56    0.24
  -6   1  19    2.54    0.24
   6   1 -19    2.36    0.23
   5  -1 -19    0.07    0.11
  -5  -1  19    0.14    0.12
  -5   1  19    0.21    0.12
   5   1 -19    0.17    0.11
   4  -1 -19    2.86    0.23
  -4  -1  19    3.07    0.25
   4   1 -19    3.09    0.23
  -4   1  19    3.12    0.24
   3  -1 -19   -0.01    0.09
  -3  -1  19    0.09    0.11
  -3   1  19    0.00    0.10
   3   1 -19    0.09    0.10
  -2  -1  19    0.02    0.10
   2  -1 -19    0.02    0.09
  -2   1  19    0.05    0.10
   2   1 -19    0.00    0.09
  -1  -1  19    3.25    0.24
  -1   1  19    3.27    0.24
   0  -1  19    4.36    0.27
   0   1  19    3.45    0.26
   1  -1  19    0.01    0.10
   1   1  19    0.06    0.11
   2  -1  19    0.11    0.11
   2   1  19    0.02    0.10
   3   1  19    0.14    0.12
  -6   2  19   -0.02    0.11
   6   2 -19    0.11    0.12
   5   2 -19    0.04    0.11
  -5   2  19   -0.03    0.11
  -4   2  19    0.53    0.14
   4   2 -19    0.29    0.12
   3   2 -19    0.45    0.12
  -3   2  19    0.55    0.14
   2  -2 -19    0.49    0.12
   2   2 -19    0.35    0.12
  -2   2  19    0.48    0.13
  -1   2  19    1.09    0.16
   0   2  19    1.20    0.17
   1   2  19    0.60    0.14
   2   2  19    0.13    0.11
   5   3 -19    0.00    0.10
  -5   3  19   -0.03    0.11
   4   3 -19    0.33    0.12
  -4   3  19    0.36    0.13
   3   3 -19    0.06    0.10
  -3   3  19    0.03    0.10
  -2   3  19    2.66    0.23
   2   3 -19    2.40    0.22
  -1   3  19    1.54    0.18
   0   3  19    0.32    0.13
   1   3  19    0.96    0.16
   5   0 -20   -0.24    0.09
  -5   0  20    0.00    0.11
   4   0 -20    0.12    0.11
  -4   0  20   -0.12    0.11
   3   0 -20   -0.04    0.10
  -3   0  20   -0.07    0.10
   2   0 -20   14.84    0.53
  -2   0  20   15.15    0.54
  -1   0  20   -0.05    0.12
   0   0  20    1.43    0.19
   1   0  20    0.07    0.12
  -5  -1  20    3.19    0.26
   5  -1 -20    2.70    0.25
   5   1 -20    2.85    0.25
  -5   1  20    2.54    0.24
  -4  -1  20    0.71    0.15
   4  -1 -20    1.06    0.17
   4   1 -20    0.69    0.15
  -4   1  20    0.77    0.17
   3  -1 -20   -0.02    0.10
  -3  -1  20    0.00    0.11
  -3   1  20    0.01    0.11
   3   1 -20   -0.03    0.10
   2  -1 -20    0.21    0.12
  -2  -1  20    0.09    0.11
   2   1 -20    0.26    0.12
  -2   1  20    0.14    0.11
  -1  -1  20    0.06    0.12
  -1   1  20    0.05    0.11
   0  -1  20    1.14    0.17
   0   1  20    0.74    0.16
   1  -1  20   -0.04    0.11
   1   1  20   -0.10    0.11
   4   2 -20    0.22    0.12
  -4   2  20    0.33    0.14
  -3   2  20    2.73    0.23
   3   2 -20    3.06    0.25
   2   2 -20    0.08    0.10
  -2   2  20    0.02    0.11
  -1   2  20    1.99    0.21
   0   2  20    0.25    0.13
   3   0 -21    3.25    0.26
  -3   0  21    3.52    0.28
   2   0 -21   -0.19    0.11
  -2   0  21   -0.04    0.11
  -1   0  21    0.52    0.15
   0   0   0    0.00    0.00
;
_shelx_res_checksum     59100
_shelx_res_file
;
TITL MS26BU2_0m in P2(1)/n
CELL 0.71073 9.3684 6.6146 16.0720 90.000 99.939 90.000
ZERR 4.00 0.0007 0.0004 0.0011 0.000 0.004 0.000
LATT 1
SYMM -x+1/2, y+1/2, -z+1/2
SFAC C  H  N  O
UNIT 44  44  4  12
OMIT -3 52
L.S. 40
ACTA
BOND $H
FMAP 2
PLAN 20
MPLA 8 C1 C2 C3 C4 C5 C6 O1 C7
MPLA 7 C8 C9 C10 C11 N1 O2 O3
CONF
HTAB
EQIV $1 x, y-1, z
HTAB C2 O3_$1
EQIV $2 -x+3/2, y+1/2, -z+1/2
HTAB C5 O2_$2
TEMP 23.000
SIZE 0.32 0.25 0.22
REM WHITE PRISM
WGHT    0.040900    0.249800
EXTI    0.046748
FVAR       0.33218
O1    4    0.737980   -0.127585    0.034669    11.00000    0.07205    0.05635 =
         0.05744   -0.01077    0.03273   -0.00223
O2    4    0.523213   -0.036708    0.387821    11.00000    0.09738    0.06040 =
         0.05013    0.01456    0.01918    0.02512
O3    4    0.380502    0.489065    0.211786    11.00000    0.08023    0.04536 =
         0.05100    0.00742    0.01160    0.00834
N1    3    0.480308    0.214434    0.288043    11.00000    0.04463    0.03877 =
         0.03660   -0.00058    0.00989    0.00167
C1    1    0.545723    0.121000    0.223331    11.00000    0.03989    0.03968 =
         0.03374   -0.00056    0.00649    0.00179
C2    1    0.505432   -0.070702    0.195262    11.00000    0.04270    0.04060 =
         0.04398    0.00141    0.01252   -0.00381
AFIX  43
H2    2    0.436721   -0.141226    0.219163    11.00000   -1.20000
AFIX   0
C3    1    0.566581   -0.159205    0.131650    11.00000    0.04878    0.03796 =
         0.04582   -0.00485    0.00903   -0.00345
AFIX  43
H3    2    0.538465   -0.288232    0.112456    11.00000   -1.20000
AFIX   0
C4    1    0.669634   -0.054561    0.096887    11.00000    0.04473    0.04576 =
         0.03884   -0.00100    0.01099    0.00364
C5    1    0.712391    0.136774    0.126625    11.00000    0.04501    0.04680 =
         0.04939    0.00166    0.01634   -0.00575
AFIX  43
H5    2    0.783019    0.206110    0.103905    11.00000   -1.20000
AFIX   0
C6    1    0.650802    0.224600    0.189616    11.00000    0.04526    0.03920 =
         0.04364   -0.00327    0.00786   -0.00543
AFIX  43
H6    2    0.679674    0.352904    0.209408    11.00000   -1.20000
AFIX   0
C7    1    0.683252   -0.308404   -0.006664    11.00000    0.08372    0.05983 =
         0.05136   -0.01294    0.02071    0.00515
AFIX 137
H7A   2    0.694088   -0.417652    0.033253    11.00000   -1.50000
H7B   2    0.736152   -0.338634   -0.051247    11.00000   -1.50000
H7C   2    0.582523   -0.291147   -0.029937    11.00000   -1.50000
AFIX   0
C8    1    0.475362    0.127542    0.366379    11.00000    0.05399    0.04981 =
         0.03766    0.00211    0.00878    0.00360
C9    1    0.398728    0.272099    0.415571    11.00000    0.06572    0.06140 =
         0.04298   -0.00346    0.01829    0.00484
AFIX  23
H9A   2    0.457445    0.300943    0.470110    11.00000   -1.20000
H9B   2    0.306722    0.216426    0.424398    11.00000   -1.20000
AFIX   0
C10   1    0.375631    0.460916    0.362330    11.00000    0.04957    0.04918 =
         0.05021   -0.01161    0.01096    0.00031
AFIX  23
H10A  2    0.276384    0.507790    0.357175    11.00000   -1.20000
H10B  2    0.440237    0.567914    0.386923    11.00000   -1.20000
AFIX   0
C11   1    0.408800    0.399337    0.277866    11.00000    0.04402    0.03625 =
         0.04467   -0.00235    0.00663   -0.00339
HKLF 4
REM  MS26BU2_0m in P2(1)/n
REM R1 =  0.0339 for    1626 Fo > 4sig(Fo)  and  0.0411 for all    1927 data
REM    138 parameters refined using      0 restraints
END
WGHT      0.0409      0.2498
REM Instructions for potential hydrogen bonds
HTAB C2 O3_$1
HTAB C5 O2_$2
REM Highest difference peak  0.140,  deepest hole -0.138,  1-sigma level  0.029
Q1    1   0.5180  0.1690  0.2554  11.00000  0.05    0.14
Q2    1   0.6564 -0.1342  0.1363  11.00000  0.05    0.14
Q3    1   0.6146  0.0026  0.3796  11.00000  0.05    0.13
Q4    1   0.6289  0.1360  0.2251  11.00000  0.05    0.13
Q5    1   0.3824  0.4403  0.3195  11.00000  0.05    0.13
Q6    1   0.5505  0.0082  0.2291  11.00000  0.05    0.12
Q7    1   0.6645  0.0596  0.0959  11.00000  0.05    0.12
Q8    1   0.5845 -0.0633  0.0889  11.00000  0.05    0.12
Q9    1   0.6469  0.1976  0.1374  11.00000  0.05    0.12
Q10   1   0.4465  0.4970  0.2446  11.00000  0.05    0.12
Q11   1   0.5025  0.0515  0.1948  11.00000  0.05    0.11
Q12   1   0.7172  0.0090  0.1361  11.00000  0.05    0.11
Q13   1   0.6020 -0.3899  0.0015  11.00000  0.05    0.11
Q14   1   0.5632  0.2018  0.1869  11.00000  0.05    0.11
Q15   1   0.4057  0.2145  0.4758  11.00000  0.05    0.11
Q16   1   0.3115  0.6091  0.3581  11.00000  0.05    0.11
Q17   1   0.5078  0.1844  0.3214  11.00000  0.05    0.10
Q18   1   0.4569  0.2119  0.3996  11.00000  0.05    0.10
Q19   1   0.7829 -0.3096 -0.0388  11.00000  0.05    0.10
Q20   1   0.3357  0.4101  0.2325  11.00000  0.05    0.09
;
_shelxl_version_number         .000002012
data_global
_journal_date_recd_electronic     2013-08-05
_journal_date_accepted     2013-08-09
_journal_name_full     'Acta Crystallographica, Section E'
_journal_year     2013
_journal_volume     69
_journal_issue      9
_journal_page_first     o1439
_journal_page_last     o1439
_journal_paper_category     QO
_journal_paper_doi     10.1107/S1600536813022460
_journal_coeditor_code     HB7117
_publ_contact_author_name     'Muhammad Sirajuddin'
_publ_contact_author_address
;
Department of Chemistry
Quaid-i-Azam University
Islamabad
Pakistan
;
_publ_contact_author_email     m.siraj09@yahoo.com
_publ_contact_author_fax     '0092 51 90 64 2241'
_publ_contact_author_phone     '0092 51 90 64 2130'
_publ_section_title
;
1-(4-Methoxyphenyl)pyrrolidine-2,5-dione
;
loop_
    _publ_author_name
    _publ_author_address
    'Muhammad Sirajuddin'
;
Department of Chemistry
Quaid-i-Azam University
Islamabad
Pakistan
;
    'Saqib Ali'
;
Department of Chemistry
Quaid-i-Azam University
Islamabad
Pakistan
;
