# Supplementary material for: 1-(4-Meth­oxy­phen­yl)pyrrolidine-2,5-dione
Source: Acta Crystallogr Sect E Struct Rep Online. 2013 Aug 17;69(Pt 9):o1439. doi: 10.1107/S1600536813022460 (PMC3884492; doi:10.1107/S1600536813022460)
Supplement: Supplementary file 2 [file e-69-o1439-Isup2.hkl]

#
# h,k,l, Fc-squared, Fo-squared, sigma(Fo-squared), status flag
#
data_I
_shelx_title ' MS26BU2_0m in P2(1)/n'
_shelx_refln_list_code          4
_shelx_F_calc_maximum      110.15
_exptl_crystal_F_000       432.00
_reflns_d_resolution_high  0.8107

loop_
 _space_group_symop_operation_xyz
 'x, y, z'
 '-x+1/2, y+1/2, -z+1/2'
 '-x, -y, -z'
 'x-1/2, -y-1/2, z-1/2'

_cell_length_a     9.3684
_cell_length_b     6.6146
_cell_length_c    16.0720
_cell_angle_alpha  90.000
_cell_angle_beta   99.939
_cell_angle_gamma  90.000

_shelx_F_squared_multiplier     1.000

loop_
 _refln_index_h
 _refln_index_k
 _refln_index_l
 _refln_F_squared_calc
 _refln_F_squared_meas
 _refln_F_squared_sigma
 _refln_observed_status
   2   0   0       2806.10       2882.86        35.17 o
   4   0   0        341.28        319.29         3.61 o
   6   0   0         62.06         70.87         5.58 o
   8   0   0         44.27         50.99         1.57 o
  10   0   0          2.06          1.78         0.67 o
   1   1   0       2005.00       1940.23        12.32 o
   2   1   0       2240.95       2119.83        14.98 o
   3   1   0       3262.31       3260.31        21.91 o
   4   1   0        470.89        499.73         3.86 o
   5   1   0       2321.19       2434.59        22.63 o
   6   1   0         62.21         54.82         1.02 o
   7   1   0          0.00         -0.21         0.28 o
   8   1   0          2.78          3.68         0.42 o
   9   1   0         21.81         20.72         0.80 o
  10   1   0          0.61          0.24         0.43 o
  11   1   0          0.46          0.14         0.49 o
   0   2   0         75.15         83.00         1.48 o
   1   2   0        133.65        119.19         0.95 o
   2   2   0        128.06        118.75         0.82 o
   3   2   0        224.99        225.67         1.63 o
   4   2   0         58.83         57.01         0.74 o
   5   2   0        180.78        187.93         1.85 o
   6   2   0          1.55          1.50         0.29 o
   7   2   0         28.22         27.43         0.85 o
   8   2   0         31.63         30.46         0.89 o
   9   2   0         38.88         39.19         1.06 o
  10   2   0          2.39          1.42         0.58 o
  11   2   0          2.16          1.72         0.61 o
   1   3   0        729.02        773.02         7.06 o
   2   3   0        288.43        296.78         2.18 o
   3   3   0          6.35          5.21         0.17 o
   4   3   0         48.34         41.74         0.55 o
   5   3   0         18.65         18.24         0.45 o
   6   3   0         90.00         84.58         1.06 o
   7   3   0          2.79          1.75         0.32 o
   8   3   0         10.10          9.98         0.54 o
   9   3   0          6.18          3.86         0.59 o
  10   3   0          1.44          1.87         1.40 o
   0   4   0          9.75         16.68         1.09 o
   1   4   0         68.63         68.61         0.89 o
   2   4   0         34.06         39.86         0.62 o
   3   4   0        110.95        115.75         1.07 o
   4   4   0        505.59        498.98         4.87 o
   5   4   0         41.34         43.84         0.66 o
   6   4   0        100.67         98.12         1.43 o
   7   4   0         54.60         57.53         1.08 o
   8   4   0         40.64         38.69         1.20 o
   9   4   0          1.23          1.16         0.63 o
   1   5   0         32.12         29.16         0.49 o
   2   5   0         99.16        101.16         0.96 o
   3   5   0         25.65         23.43         0.50 o
   4   5   0          6.53          5.62         0.39 o
   5   5   0         10.08          9.58         0.53 o
   6   5   0          0.02          0.61         0.74 o
   7   5   0          0.05          0.03         0.41 o
   8   5   0          0.23          0.08         0.45 o
   0   6   0          0.03          0.27         0.63 o
   1   6   0         30.04         30.19         1.63 o
   2   6   0         16.65         13.72         0.60 o
   3   6   0          2.03          1.83         0.26 o
   4   6   0          1.74          1.00         0.29 o
   5   6   0         39.21         36.03         0.98 o
   6   6   0         17.03         20.74         0.84 o
   7   6   0         30.25         29.70         1.06 o
   1   7   0          3.27          2.72         1.00 o
   2   7   0         37.57         38.49         1.27 o
   3   7   0          0.06          0.07         0.86 o
   4   7   0          2.07          2.28         0.86 o
   5   7   0          7.13          6.84         0.52 o
   0   8   0         13.54         11.15         1.45 o
   1   8   0          5.91          5.66         0.83 o
   2   8   0          0.20         -0.09         0.91 o
 -11   0   1         44.17         50.57         1.92 o
  -9   0   1         31.41         34.66         1.38 o
  -7   0   1         74.13         71.88         2.13 o
  -5   0   1        664.12        676.16        10.37 o
  -3   0   1       8631.14       8778.16       140.45 o
  -1   0   1         35.29         31.33         0.41 o
   1   0   1        434.67        421.63         3.63 o
   3   0   1        130.02        128.06         1.42 o
   5   0   1         57.74         57.94         1.41 o
   7   0   1        640.85        657.86        10.42 o
   9   0   1         22.34         23.87         1.21 o
  11   0   1         32.31         38.60         1.95 o
 -11   1   1         32.85         36.98         1.17 o
 -10   1   1          0.18         -0.09         0.50 o
  -9   1   1          0.01         -0.34         0.36 o
  -8   1   1          4.52          4.66         0.43 o
  -7   1   1         18.82         21.93         0.70 o
  -6   1   1        136.83        124.26         1.76 o
  -5   1   1         62.98         57.65         0.90 o
  -4   1   1         46.08         47.90         0.58 o
  -3   1   1        933.75        923.73         6.14 o
  -2   1   1       1567.34       1531.40        10.29 o
  -1   1   1       4421.25       4168.69        28.85 o
   0   1   1       1193.97       1054.19         9.06 o
   1   1   1       1513.77       1393.01         8.54 o
   2   1   1      12133.11      12543.85       106.47 o
   3   1   1        260.43        272.61         2.04 o
   4   1   1        241.03        240.58         2.13 o
   5   1   1          0.05         -0.32         0.22 o
   6   1   1         20.22         17.02         0.60 o
   7   1   1         14.24         13.05         0.60 o
   8   1   1          5.22          4.44         0.45 o
   9   1   1         11.76         11.88         0.67 o
  10   1   1          2.56          3.21         0.63 o
  11   1   1          3.21          1.85         0.52 o
 -11   2   1         17.51         17.78         1.06 o
 -10   2   1         42.66         50.09         1.27 o
  -9   2   1          3.82          2.39         0.45 o
  -8   2   1         43.55         44.57         1.04 o
  -7   2   1        159.32        153.41         2.16 o
  -6   2   1          0.93          0.73         0.33 o
  -5   2   1        188.42        187.13         1.91 o
  -4   2   1        414.27        424.13         3.71 o
  -3   2   1        211.01        208.46         1.51 o
  -2   2   1          0.79          0.19         0.07 o
  -1   2   1       1266.57       1206.75         9.58 o
   0   2   1        272.80        248.11         2.18 o
   1   2   1        294.89        292.02         2.07 o
   2   2   1         33.56         32.59         0.32 o
   3   2   1         65.51         64.82         0.62 o
   4   2   1        132.89        144.16         1.38 o
   5   2   1        387.91        397.44         4.76 o
   6   2   1        165.72        168.77         2.02 o
   7   2   1        106.32         96.96         1.58 o
   8   2   1          0.02         -0.52         0.35 o
   9   2   1          0.26          0.40         0.39 o
  10   2   1          1.20          0.16         0.50 o
 -10   3   1         29.39         34.47         1.60 o
  -9   3   1          0.00         -0.54         0.45 o
  -8   3   1         26.84         22.60         0.73 o
  -7   3   1        200.54        206.95         2.44 o
  -6   3   1         37.48         36.65         0.65 o
  -5   3   1        297.03        303.65         2.53 o
  -4   3   1         48.83         37.70         0.51 o
  -3   3   1        190.84        186.12         1.45 o
  -2   3   1         91.75         94.18         0.69 o
  -1   3   1          6.71          6.70         0.25 o
   0   3   1        272.68        267.63         3.30 o
   1   3   1        712.52        769.63         5.37 o
   2   3   1        109.38         98.41         0.73 o
   3   3   1         12.45         18.33         0.29 o
   4   3   1         67.46         67.14         0.75 o
   5   3   1        161.33        164.81         1.64 o
   6   3   1        315.55        314.88         2.98 o
   7   3   1         83.34         82.80         1.18 o
   8   3   1         16.79         15.81         0.66 o
   9   3   1          0.35         -0.15         0.47 o
  10   3   1         10.53          7.99         0.96 o
 -10   4   1          7.26          8.33         0.93 o
  -9   4   1         14.66         16.44         1.12 o
  -8   4   1         15.68         16.82         1.06 o
  -7   4   1         48.51         49.04         1.00 o
  -6   4   1        171.29        169.34         2.09 o
  -5   4   1         46.41         43.62         0.61 o
  -4   4   1        285.70        260.64         2.16 o
  -3   4   1          6.27          7.11         0.25 o
  -2   4   1          8.63          8.19         0.24 o
  -1   4   1        469.73        487.62         4.34 o
   0   4   1       1090.32       1166.15        16.65 o
   1   4   1         15.73         12.07         0.36 o
   2   4   1        351.64        396.77         3.09 o
   3   4   1         17.47         17.97         0.45 o
   4   4   1         89.95         86.84         0.90 o
   5   4   1          9.92         11.80         0.37 o
   6   4   1        123.27        123.76         1.88 o
   7   4   1         21.51         20.47         0.77 o
   8   4   1         79.35         74.54         1.73 o
   9   4   1          0.80          0.95         0.61 o
  -9   5   1          2.65          4.48         0.76 o
  -8   5   1          0.47          0.02         0.42 o
  -7   5   1         32.16         32.34         2.58 o
  -6   5   1         61.97         60.08         1.20 o
  -5   5   1        232.46        242.12         3.09 o
  -4   5   1        105.23         98.15         1.62 o
  -3   5   1        183.68        189.77         2.08 o
  -2   5   1         96.47         87.60         0.96 o
  -1   5   1         49.37         48.74         0.67 o
   0   5   1        109.93        117.59         2.50 o
   1   5   1          8.81          7.80         0.30 o
   2   5   1          0.10          0.20         0.14 o
   3   5   1         23.13         21.66         0.44 o
   4   5   1          0.28          0.32         0.28 o
   5   5   1         72.89         76.41         1.32 o
   6   5   1         47.35         46.57         1.05 o
   7   5   1         11.83         12.52         0.74 o
   8   5   1          0.16          0.56         0.47 o
  -7   6   1         13.01         12.07         0.75 o
  -6   6   1          7.89          7.55         0.68 o
  -5   6   1         11.31          9.70         0.57 o
  -4   6   1          2.35          1.66         0.34 o
  -3   6   1          0.05         -0.04         0.21 o
  -2   6   1          0.54          0.38         0.28 o
  -1   6   1          3.06          3.53         0.82 o
   0   6   1         56.42         55.67         1.63 o
   1   6   1         12.48          9.22         0.41 o
   2   6   1         17.64         17.18         0.62 o
   3   6   1          8.99          7.54         0.53 o
   4   6   1          1.37          1.59         0.30 o
   5   6   1         58.97         61.81         1.34 o
   6   6   1          0.05         -0.50         0.37 o
   7   6   1          5.21          5.21         0.58 o
  -5   7   1          2.14          0.60         0.38 o
  -4   7   1         58.31         64.51         1.72 o
  -3   7   1          1.65          0.73         0.41 o
  -2   7   1          4.31          3.53         1.00 o
  -1   7   1         27.49         24.93         1.72 o
   0   7   1          0.12          0.05         0.51 o
   1   7   1         96.27         89.35         2.40 o
   2   7   1         16.72         19.15         0.91 o
   3   7   1         27.48         28.30         1.41 o
   4   7   1          0.20         -0.68         0.45 o
   5   7   1          0.19          0.43         0.42 o
  -2   8   1          0.56          0.82         0.82 o
  -1   8   1          2.29          3.04         0.70 o
   0   8   1         27.54         24.93         1.35 o
   1   8   1          1.53          2.67         0.70 o
   2   8   1          8.79          8.03         1.00 o
 -10   0   2          1.55          1.03         0.61 o
  -8   0   2         19.30         21.16         1.06 o
  -6   0   2          1.79          3.21         0.48 o
  -4   0   2        223.78        207.93         2.46 o
  -2   0   2          8.46         14.21         0.46 o
   0   0   2       2582.02       2648.92        55.63 o
   4   0   2        169.53        161.89         2.01 o
   6   0   2        277.71        280.82         4.80 o
   8   0   2         45.25         43.22         2.22 o
  10   0   2          6.75          5.39         0.77 o
 -11   1   2          0.35          1.13         0.53 o
 -10   1   2         12.45         11.91         0.71 o
  -9   1   2          8.81          8.20         0.60 o
  -8   1   2          2.84          2.29         0.38 o
  -7   1   2         18.17         20.51         0.68 o
  -6   1   2         86.69         91.54         1.41 o
  -5   1   2        260.86        250.73         2.68 o
  -4   1   2        526.59        524.97         4.31 o
  -3   1   2       2378.43       2424.90        17.02 o
  -2   1   2         91.19         87.36         0.69 o
  -1   1   2        757.32        753.20         5.03 o
   0   1   2       2092.33       1917.97        15.23 o
   1   1   2        808.02        744.58         4.94 o
   2   1   2       4690.69       4656.92        31.00 o
   3   1   2        312.69        316.15         2.23 o
   4   1   2        206.58        187.76         1.72 o
   5   1   2        402.76        410.66         3.80 o
   6   1   2          7.95          9.91         0.50 o
   7   1   2         86.47         87.68         1.47 o
   8   1   2          7.63          7.65         0.52 o
   9   1   2          9.74          8.22         0.59 o
  10   1   2          0.00         -0.41         0.39 o
  11   1   2          3.66          3.56         0.57 o
 -11   2   2         19.98         21.60         1.15 o
 -10   2   2         29.04         32.33         1.10 o
  -9   2   2         23.27         29.82         0.94 o
  -8   2   2          9.69          8.19         0.54 o
  -7   2   2         99.86         91.89         1.51 o
  -6   2   2         24.71         30.66         0.69 o
  -5   2   2         30.02         26.69         0.53 o
  -4   2   2          5.67          6.15         0.24 o
  -3   2   2        119.11        110.13         0.88 o
  -2   2   2        122.13        121.67         0.83 o
  -1   2   2         70.13         72.79         0.63 o
   0   2   2        547.69        524.87         3.66 o
   1   2   2       1317.04       1278.94         9.51 o
   2   2   2        470.65        477.86         3.22 o
   3   2   2        315.16        311.61         2.32 o
   4   2   2        902.50        941.77         7.64 o
   5   2   2        222.73        220.02         2.21 o
   6   2   2        141.14        133.89         1.70 o
   7   2   2          4.98          4.51         0.42 o
   8   2   2          0.29         -0.06         0.35 o
   9   2   2         11.09          9.17         0.60 o
  10   2   2          4.99          3.29         0.64 o
 -10   3   2         16.53         19.42         1.28 o
  -9   3   2         35.37         32.94         1.40 o
  -8   3   2          7.24          7.52         0.48 o
  -7   3   2          1.99          0.89         0.32 o
  -6   3   2         31.48         33.49         0.61 o
  -5   3   2        306.68        304.14         3.28 o
  -4   3   2         88.34         91.43         0.92 o
  -3   3   2         61.55         61.34         0.59 o
  -2   3   2         20.88         18.68         0.27 o
  -1   3   2        147.59        140.60         1.64 o
   0   3   2         96.11        105.02         1.55 o
   1   3   2       2763.24       2840.69        22.57 o
   2   3   2        535.74        545.45         3.88 o
   3   3   2          2.48          0.99         0.13 o
   4   3   2         38.78         49.52         0.63 o
   5   3   2        244.34        235.53         2.05 o
   6   3   2        255.26        249.82         3.00 o
   7   3   2         74.58         74.26         1.12 o
   8   3   2         30.42         26.00         0.89 o
   9   3   2          1.23          0.91         0.52 o
  10   3   2          0.02          0.22         1.00 o
 -10   4   2          0.34         -0.54         0.64 o
  -9   4   2          0.24         -0.32         0.61 o
  -8   4   2         36.06         34.52         1.77 o
  -7   4   2          0.06         -0.53         0.35 o
  -6   4   2        254.08        239.92         2.74 o
  -5   4   2          5.94          5.68         0.27 o
  -4   4   2         70.02         68.02         0.76 o
  -3   4   2        370.08        363.38         2.75 o
  -2   4   2         92.76         82.69         1.30 o
  -1   4   2        382.23        379.65         3.16 o
   0   4   2         63.55         55.88         0.62 o
   1   4   2         10.80         12.04         0.29 o
   2   4   2        395.50        402.75         4.77 o
   3   4   2         16.25         17.31         0.37 o
   4   4   2         50.69         47.55         0.61 o
   5   4   2         20.33         19.24         0.44 o
   6   4   2         82.27         83.33         1.45 o
   7   4   2         11.12          8.04         0.58 o
   8   4   2         53.08         53.85         1.46 o
   9   4   2          5.01          4.44         0.77 o
  -9   5   2          4.14          4.14         0.73 o
  -8   5   2          1.49          1.33         0.49 o
  -7   5   2          0.03         -0.41         0.39 o
  -6   5   2         37.58         34.05         0.92 o
  -5   5   2         62.35         57.74         1.49 o
  -4   5   2         10.71         10.90         0.65 o
  -3   5   2         36.35         36.98         0.64 o
  -2   5   2         74.26         76.07         0.92 o
  -1   5   2         12.76         10.34         0.26 o
   0   5   2          0.01          0.03         0.13 o
   1   5   2          1.40          3.34         0.23 o
   2   5   2        107.41        111.81         1.25 o
   3   5   2          6.96          7.68         0.30 o
   4   5   2         55.03         56.39         1.05 o
   5   5   2         11.04          7.91         0.48 o
   6   5   2          0.89          0.49         0.35 o
   7   5   2          6.96          6.81         0.62 o
   8   5   2          0.24          0.24         0.74 o
  -7   6   2          4.22          4.64         0.59 o
  -6   6   2         28.29         31.92         1.02 o
  -5   6   2        175.91        176.58         2.74 o
  -4   6   2         18.77         19.40         0.63 o
  -3   6   2          5.10          5.56         0.32 o
  -2   6   2          1.70          2.33         0.35 o
  -1   6   2          0.32          0.15         0.25 o
   0   6   2         17.95         13.33         1.18 o
   1   6   2         83.44         86.69         2.95 o
   2   6   2         52.15         48.80         1.10 o
   3   6   2         19.56         15.20         0.70 o
   4   6   2         11.76          9.60         0.50 o
   5   6   2         28.39         26.49         0.86 o
   6   6   2          0.94          1.45         0.42 o
   7   6   2         11.95         11.46         0.75 o
  -5   7   2         48.16         52.50         1.21 o
  -4   7   2          6.88          7.16         0.67 o
  -3   7   2          2.03          1.82         0.41 o
  -2   7   2          6.88          5.66         0.42 o
  -1   7   2         77.47         82.09         3.08 o
   0   7   2          0.66         -0.27         0.51 o
   1   7   2         13.40         12.86         0.98 o
   2   7   2          9.29          8.47         0.63 o
   3   7   2          2.53          1.94         0.54 o
   4   7   2         13.90         15.87         0.96 o
   5   7   2          2.35          3.47         0.68 o
  -2   8   2          1.42          1.99         1.00 o
  -1   8   2          1.37          0.53         0.61 o
   0   8   2          7.87          9.16         0.93 o
   1   8   2          0.27         -0.27         0.58 o
 -11   0   3          0.01         -0.58         0.73 o
  -9   0   3          3.61          4.12         0.67 o
  -7   0   3          0.01          0.09         0.45 o
  -5   0   3        436.21        411.01         6.57 o
  -3   0   3          7.92         11.25         0.36 o
  -1   0   3       2083.44       2071.36        25.39 o
   1   0   3       1174.42       1240.05        13.25 o
   3   0   3        310.73        317.88         3.18 o
   5   0   3          0.44          0.90         0.77 o
   7   0   3          1.26          1.04         0.45 o
   9   0   3         56.26         51.03         1.95 o
 -11   1   3         12.36         11.55         0.77 o
 -10   1   3          8.95         10.22         0.69 o
  -9   1   3        124.70        127.77         2.96 o
  -8   1   3         32.14         30.98         0.87 o
  -7   1   3         15.11         15.01         0.59 o
  -6   1   3         47.33         43.16         0.90 o
  -5   1   3         11.17         12.87         0.45 o
  -4   1   3         23.32         27.29         0.50 o
  -3   1   3        547.15        559.89         4.00 o
  -2   1   3         33.75         28.97         0.31 o
  -1   1   3       1234.04       1159.87         8.19 o
   0   1   3        431.26        401.29         2.98 o
   1   1   3       6438.75       6314.49        57.49 o
   2   1   3          0.64          1.18         0.15 o
   3   1   3          7.20          7.88         0.24 o
   4   1   3        512.98        512.84         3.99 o
   5   1   3         41.45         42.77         0.77 o
   6   1   3         71.58         67.64         1.18 o
   7   1   3         31.54         31.04         0.83 o
   8   1   3          2.36          2.34         0.39 o
   9   1   3          0.22         -0.55         0.37 o
  10   1   3          0.25         -0.48         0.41 o
 -11   2   3         21.82         23.97         1.31 o
 -10   2   3        167.57        177.58         2.71 o
  -9   2   3         24.18         26.23         0.90 o
  -8   2   3         17.94         17.12         0.70 o
  -7   2   3         21.05         20.35         0.69 o
  -6   2   3        137.50        146.58         1.80 o
  -5   2   3        426.38        473.63         4.44 o
  -4   2   3         36.85         43.70         0.62 o
  -3   2   3        125.46        111.11         0.89 o
  -2   2   3         61.17         72.47         0.55 o
  -1   2   3        739.17        762.33         5.04 o
   0   2   3        501.51        511.53         5.04 o
   1   2   3        812.35        840.36         6.19 o
   2   2   3         11.54          8.65         0.24 o
   3   2   3        471.80        527.19         4.04 o
   4   2   3         13.99         10.64         0.50 o
   5   2   3          5.41          3.16         0.26 o
   6   2   3        106.65        110.50         1.50 o
   7   2   3          0.19         -0.45         0.30 o
   8   2   3          1.47          1.94         0.46 o
   9   2   3          0.50          0.81         0.42 o
  10   2   3          0.68         -0.56         0.51 o
 -10   3   3          2.69          1.77         0.70 o
  -9   3   3          7.05          6.26         0.64 o
  -8   3   3          1.23          1.50         0.35 o
  -7   3   3          0.94         -0.48         0.39 o
  -6   3   3          0.05         -0.30         0.20 o
  -5   3   3        501.66        499.13         4.41 o
  -4   3   3        133.23        147.64         1.33 o
  -3   3   3         59.12         64.14         0.67 o
  -2   3   3         38.23         39.20         0.42 o
  -1   3   3         64.97         64.14         0.57 o
   0   3   3        265.62        292.00         2.11 o
   1   3   3        349.31        383.91         2.86 o
   2   3   3         15.11         13.54         0.29 o
   3   3   3        110.23        119.28         1.10 o
   4   3   3        180.00        189.22         1.67 o
   5   3   3          3.56          2.82         0.24 o
   6   3   3         24.80         24.28         0.63 o
   7   3   3        112.89        113.48         1.54 o
   8   3   3        159.83        159.23         2.14 o
   9   3   3         17.74         13.75         0.89 o
  10   3   3          0.00         -0.50         0.61 o
 -10   4   3          1.17          1.18         0.70 o
  -9   4   3         25.73         25.36         1.31 o
  -8   4   3          0.05         -0.74         0.54 o
  -7   4   3         43.48         39.10         0.87 o
  -6   4   3          5.40          2.68         0.66 o
  -5   4   3         52.79         52.22         0.69 o
  -4   4   3          0.04         -0.23         0.15 o
  -3   4   3        329.65        305.07         2.45 o
  -2   4   3         40.13         29.94         0.48 o
  -1   4   3         73.83         73.67         0.79 o
   0   4   3         32.08         35.05         0.55 o
   1   4   3        114.77        120.78         1.16 o
   2   4   3        109.68        116.52         1.18 o
   3   4   3          0.12          0.10         0.19 o
   4   4   3          1.00          0.70         0.18 o
   5   4   3          2.91          3.67         0.28 o
   6   4   3         59.34         62.75         1.09 o
   7   4   3        161.38        159.25         2.36 o
   8   4   3         11.86         10.22         0.78 o
   9   4   3         25.75         23.79         1.34 o
  -9   5   3          1.35          1.54         1.04 o
  -8   5   3          9.80         13.26         0.95 o
  -7   5   3         23.61         19.88         1.18 o
  -6   5   3         23.35         21.46         0.75 o
  -5   5   3        167.54        180.67         2.43 o
  -4   5   3        205.69        192.78         2.49 o
  -3   5   3        130.63        126.23         1.47 o
  -2   5   3        294.79        291.00         2.75 o
  -1   5   3         43.05         43.80         0.61 o
   0   5   3          4.13          5.33         0.31 o
   1   5   3          3.07          4.27         0.21 o
   2   5   3         56.80         63.20         0.94 o
   3   5   3         44.81         42.07         0.84 o
   4   5   3        100.97         92.14         1.46 o
   5   5   3         22.41         20.30         0.67 o
   6   5   3         39.98         37.87         0.97 o
   7   5   3          4.72          3.44         0.55 o
   8   5   3          0.00         -0.37         0.40 o
  -7   6   3         18.68         18.76         0.90 o
  -6   6   3         53.18         57.78         1.37 o
  -5   6   3         43.66         43.93         1.13 o
  -4   6   3         25.19         24.12         0.77 o
  -3   6   3         16.93         19.06         0.81 o
  -2   6   3         22.45         22.77         0.86 o
  -1   6   3          5.19          5.30         0.50 o
   0   6   3        128.58        130.39         2.36 o
   1   6   3         25.91         19.07         0.85 o
   2   6   3          5.17          4.08         0.43 o
   3   6   3         11.17          9.84         0.63 o
   4   6   3          1.70          1.45         0.41 o
   5   6   3          7.59          7.67         0.56 o
   6   6   3          1.41          1.44         0.45 o
   7   6   3         16.92         20.48         0.93 o
  -5   7   3         29.46         30.87         0.93 o
  -4   7   3         15.99         13.75         0.87 o
  -3   7   3          3.25          5.59         0.73 o
  -2   7   3         19.04         20.36         1.00 o
  -1   7   3         11.25         12.15         1.27 o
   0   7   3         20.84         21.39         1.15 o
   1   7   3          4.02          2.22         0.36 o
   2   7   3          0.64          2.13         0.41 o
   3   7   3          3.43          2.30         0.48 o
   4   7   3          0.27          0.33         0.52 o
   5   7   3          0.00         -0.75         0.50 o
  -1   8   3          0.76         -0.26         0.68 o
   0   8   3          0.53          1.13         0.61 o
   1   8   3          1.24          0.91         0.64 o
 -10   0   4         14.04         14.79         1.09 o
  -8   0   4         88.85         89.91         2.21 o
  -6   0   4        357.07        369.23         6.10 o
  -4   0   4        343.73        350.77         5.41 o
  -2   0   4        548.97        551.54         5.88 o
   0   0   4        603.82        589.75         7.13 o
   2   0   4        207.64        201.80         1.87 o
   4   0   4        111.64        128.79         2.44 o
   6   0   4         26.09         25.79         1.31 o
   8   0   4         91.59         91.67         2.34 o
  10   0   4          4.60          3.35         1.00 o
 -11   1   4         37.01         39.27         1.21 o
 -10   1   4         51.11         56.30         1.58 o
  -9   1   4          5.97          6.18         0.57 o
  -8   1   4         26.61         28.82         0.87 o
  -7   1   4          9.18          9.02         0.50 o
  -6   1   4         91.38         80.48         1.32 o
  -5   1   4        122.68        138.80         1.70 o
  -4   1   4         63.76         71.96         0.90 o
  -3   1   4        622.07        600.51         4.29 o
  -2   1   4        895.01        856.70         5.98 o
  -1   1   4        826.18        830.09         6.57 o
   0   1   4        301.69        294.83         2.59 o
   1   1   4       2172.95       2119.75        14.91 o
   2   1   4       1404.18       1393.45         9.05 o
   3   1   4        509.57        495.27         3.81 o
   4   1   4       1251.33       1277.78        10.20 o
   5   1   4         20.24         16.64         0.53 o
   6   1   4          4.07          4.35         0.43 o
   7   1   4         35.64         35.04         0.91 o
   8   1   4         35.14         35.48         0.99 o
   9   1   4         18.44         16.89         0.89 o
  10   1   4         10.09         10.80         0.70 o
 -11   2   4         25.15         22.37         2.44 o
 -10   2   4          2.13         -0.38         0.47 o
  -9   2   4         26.79         27.64         0.95 o
  -8   2   4         47.97         45.97         1.09 o
  -7   2   4         28.02         28.26         0.79 o
  -6   2   4        282.71        292.17         3.52 o
  -5   2   4          0.33         -0.35         0.23 o
  -4   2   4        578.99        596.95         4.90 o
  -3   2   4        320.11        311.57         2.47 o
  -2   2   4        142.42        134.56         0.99 o
  -1   2   4         35.24         35.49         0.37 o
   0   2   4        557.85        556.09         4.43 o
   1   2   4         35.40         36.99         0.42 o
   2   2   4        472.92        505.93         3.84 o
   3   2   4       2651.75       2685.23        20.11 o
   4   2   4          0.44          0.07         0.18 o
   5   2   4        132.75        136.51         1.54 o
   6   2   4         98.85         94.63         1.37 o
   7   2   4        240.08        242.40         2.82 o
   8   2   4         46.38         45.94         1.47 o
   9   2   4          7.56          6.86         0.61 o
  10   2   4          0.97         -0.18         0.52 o
 -10   3   4          6.01          4.47         0.83 o
  -9   3   4          5.21          3.37         0.59 o
  -8   3   4         69.48         67.35         1.20 o
  -7   3   4          6.57          4.82         0.39 o
  -6   3   4         21.25         18.78         0.52 o
  -5   3   4          0.54         -0.36         0.26 o
  -4   3   4        232.91        257.61         2.14 o
  -3   3   4         11.82          9.22         0.25 o
  -2   3   4         63.42         61.05         0.59 o
  -1   3   4        120.56        130.15         0.99 o
   0   3   4         45.21         33.53         0.41 o
   1   3   4         40.83         34.87         0.39 o
   2   3   4        282.45        298.66         2.76 o
   3   3   4        202.96        217.04         1.96 o
   4   3   4         29.76         30.72         0.51 o
   5   3   4          1.47          1.65         0.24 o
   6   3   4         27.44         29.24         0.66 o
   7   3   4        125.67        133.47         1.67 o
   8   3   4        177.22        183.58         2.46 o
   9   3   4          0.09         -0.25         0.52 o
 -10   4   4          0.38          0.36         0.64 o
  -9   4   4          0.60         -0.58         0.54 o
  -8   4   4         15.19         15.68         1.86 o
  -7   4   4          2.60          1.50         0.36 o
  -6   4   4          9.53          7.27         0.43 o
  -5   4   4          7.91          8.09         0.31 o
  -4   4   4        123.86        126.61         1.20 o
  -3   4   4          0.21         -0.05         0.15 o
  -2   4   4        116.34        117.40         1.04 o
  -1   4   4          5.09          5.27         0.17 o
   0   4   4         11.84         12.90         0.26 o
   1   4   4          0.82          0.31         0.15 o
   2   4   4         40.53         42.75         0.59 o
   3   4   4          0.46          0.43         0.15 o
   4   4   4         28.50         32.69         0.56 o
   5   4   4         35.32         36.23         0.87 o
   6   4   4         30.72         29.07         0.76 o
   7   4   4         33.94         34.72         0.98 o
   8   4   4          8.96          6.49         0.65 o
   9   4   4          2.06          1.27         0.57 o
  -9   5   4          6.55          7.44         0.89 o
  -8   5   4         29.59         32.13         1.34 o
  -7   5   4         23.44         27.72         1.01 o
  -6   5   4          5.75          5.42         0.48 o
  -5   5   4          0.26          0.77         0.44 o
  -4   5   4        655.90        648.28         7.19 o
  -3   5   4         15.00         16.88         0.56 o
  -2   5   4          0.19          0.66         0.40 o
  -1   5   4         98.55         94.39         1.15 o
   0   5   4          2.92          2.21         0.21 o
   1   5   4        109.54        107.80         1.43 o
   2   5   4         88.09         76.20         1.20 o
   3   5   4         77.99         81.78         1.57 o
   4   5   4          1.91          1.75         0.33 o
   5   5   4          3.59          4.27         0.41 o
   6   5   4          7.71          8.36         0.55 o
   7   5   4          2.01          1.28         0.47 o
   8   5   4          0.00         -0.14         0.47 o
  -7   6   4          2.21          0.82         0.48 o
  -6   6   4          3.24          3.98         0.53 o
  -5   6   4         14.93         11.24         1.03 o
  -4   6   4          4.12          3.49         0.44 o
  -3   6   4        454.22        469.20         5.33 o
  -2   6   4          0.98          0.22         0.60 o
  -1   6   4          8.30          7.86         0.70 o
   0   6   4         11.78         11.78         0.49 o
   1   6   4        138.81        129.72         2.37 o
   2   6   4         62.87         56.46         1.27 o
   3   6   4          6.77          6.44         1.11 o
   4   6   4         12.51         11.77         0.72 o
   5   6   4          7.50          5.24         0.91 o
   6   6   4         19.53         22.74         1.58 o
  -5   7   4          0.19         -0.13         0.39 o
  -4   7   4          0.31          0.34         0.32 o
  -3   7   4         15.18         17.18         0.91 o
  -2   7   4          8.51          9.49         0.62 o
  -1   7   4         17.85         19.58         1.54 o
   0   7   4          3.43          5.01         0.73 o
   1   7   4         38.61         31.73         0.91 o
   2   7   4         15.45         13.51         0.81 o
   3   7   4          0.64         -0.07         0.59 o
   4   7   4          5.65          5.44         1.27 o
 -11   0   5          6.83          6.93         0.93 o
  -9   0   5        185.65        197.91         4.41 o
  -7   0   5        118.94        127.48         2.70 o
  -5   0   5         30.81         34.19         1.09 o
  -3   0   5       1015.39       1035.50        10.91 o
  -1   0   5       3024.82       3104.24        37.68 o
   1   0   5       3490.03       3470.18        36.52 o
   3   0   5        256.10        274.19         2.80 o
   5   0   5          2.20          3.39         0.48 o
   7   0   5         76.75         80.08         2.05 o
   9   0   5         16.31         14.31         1.06 o
 -11   1   5         31.64         35.01         1.18 o
 -10   1   5          0.01          0.46         0.44 o
  -9   1   5         62.94         60.87         1.36 o
  -8   1   5         23.60         27.65         0.85 o
  -7   1   5        137.89        130.32         1.94 o
  -6   1   5          4.49          3.67         0.35 o
  -5   1   5        146.99        146.98         1.95 o
  -4   1   5       1970.50       2070.24        17.59 o
  -3   1   5        114.91        114.75         1.03 o
  -2   1   5       1862.21       1801.98        13.39 o
  -1   1   5       1294.17       1335.40        11.02 o
   0   1   5          0.17         -0.09         0.06 o
   1   1   5        123.44        130.62         1.19 o
   2   1   5       1376.23       1432.43        10.62 o
   3   1   5        995.75       1021.23         7.65 o
   4   1   5        538.07        535.81         5.32 o
   5   1   5         39.79         46.75         0.83 o
   6   1   5          2.83          2.85         0.35 o
   7   1   5         11.68          9.05         0.54 o
   8   1   5          2.50          1.96         0.43 o
   9   1   5          0.52          0.17         0.43 o
  10   1   5          1.33          1.06         0.47 o
 -11   2   5          0.20         -0.80         0.53 o
 -10   2   5          0.83         -0.40         0.46 o
  -9   2   5         66.01         70.81         2.34 o
  -8   2   5        151.38        144.99         2.17 o
  -7   2   5         40.05         46.36         1.02 o
  -6   2   5         72.23         65.52         1.19 o
  -5   2   5         19.00         18.98         0.55 o
  -4   2   5        131.82        163.18         1.56 o
  -3   2   5       2348.72       2582.13        20.51 o
  -2   2   5        174.27        171.96         1.28 o
  -1   2   5       2075.41       2174.13        14.54 o
   0   2   5        395.39        391.51         3.18 o
   1   2   5        160.93        167.33         1.31 o
   2   2   5       1267.64       1343.10        11.49 o
   3   2   5        815.96        780.34         6.66 o
   4   2   5         71.73         71.02         1.31 o
   5   2   5         34.67         39.91         0.79 o
   6   2   5          3.36          3.81         0.37 o
   7   2   5          9.57          9.50         0.52 o
   8   2   5         14.14         13.57         0.77 o
   9   2   5         18.85         21.05         0.92 o
  10   2   5         20.92         21.39         3.01 o
 -10   3   5          0.85          0.35         0.67 o
  -9   3   5         24.78         25.42         1.06 o
  -8   3   5         28.19         27.70         0.79 o
  -7   3   5          5.69          6.09         0.40 o
  -6   3   5         12.25         13.40         0.53 o
  -5   3   5          2.70          1.30         0.20 o
  -4   3   5        191.20        198.90         1.73 o
  -3   3   5          2.45          2.29         0.16 o
  -2   3   5         55.10         59.22         0.59 o
  -1   3   5          4.61          3.43         0.16 o
   0   3   5          0.03          0.21         0.11 o
   1   3   5          0.57          0.54         0.13 o
   2   3   5         70.75         65.02         0.81 o
   3   3   5        126.13        135.07         1.34 o
   4   3   5        277.70        274.99         2.79 o
   5   3   5         26.03         23.38         0.52 o
   6   3   5          3.09          2.74         0.45 o
   7   3   5          6.45          6.84         0.44 o
   8   3   5          0.02          0.05         0.41 o
   9   3   5         83.58         84.95         3.45 o
 -10   4   5          2.61          5.25         1.04 o
  -9   4   5         12.94         11.69         0.99 o
  -8   4   5         16.51         19.43         1.08 o
  -7   4   5         23.60         21.57         0.91 o
  -6   4   5         76.29         76.16         1.36 o
  -5   4   5        358.54        364.59         3.00 o
  -4   4   5         78.94         79.60         0.87 o
  -3   4   5        271.63        263.60         2.18 o
  -2   4   5          9.85          8.81         0.34 o
  -1   4   5          8.89          7.04         0.22 o
   0   4   5         35.00         45.90         0.66 o
   1   4   5        198.11        200.20         1.95 o
   2   4   5         69.21         75.86         1.29 o
   3   4   5        217.84        203.60         2.57 o
   4   4   5         52.43         49.67         0.83 o
   5   4   5         39.45         36.32         1.01 o
   6   4   5          0.70          0.09         0.36 o
   7   4   5          3.00          2.28         0.45 o
   8   4   5          4.26          4.64         0.60 o
  -9   5   5         13.32         16.85         2.31 o
  -8   5   5         18.63         19.44         1.15 o
  -7   5   5         12.73         11.63         0.86 o
  -6   5   5          2.59          2.50         0.49 o
  -5   5   5        163.95        166.76         2.31 o
  -4   5   5         61.08         59.86         2.19 o
  -3   5   5        187.63        191.18         2.20 o
  -2   5   5        184.73        185.62         2.11 o
  -1   5   5         18.56         20.48         0.49 o
   0   5   5        442.64        446.50         4.40 o
   1   5   5         22.22         22.52         0.45 o
   2   5   5         17.82         18.58         0.54 o
   3   5   5         36.94         35.32         1.02 o
   4   5   5         12.26         10.30         0.64 o
   5   5   5          4.82          4.05         0.43 o
   6   5   5         17.54         14.98         0.68 o
   7   5   5          8.22          6.25         0.62 o
   8   5   5          0.03         -0.35         0.48 o
  -7   6   5          7.10         10.19         0.74 o
  -6   6   5          0.42         -0.48         0.41 o
  -5   6   5         20.30         27.45         1.86 o
  -4   6   5        136.60        143.53         2.29 o
  -3   6   5         26.31         25.30         0.77 o
  -2   6   5        152.16        147.57         2.22 o
  -1   6   5          0.17          0.22         0.29 o
   0   6   5         73.43         69.88         1.24 o
   1   6   5          0.27         -0.03         0.54 o
   2   6   5         92.88         92.21         2.45 o
   3   6   5          8.45          9.41         0.84 o
   4   6   5          4.24          2.69         0.47 o
   5   6   5          0.66          0.75         0.52 o
   6   6   5          3.03          2.31         0.91 o
  -5   7   5          4.91          5.37         0.49 o
  -4   7   5          8.16          9.84         0.78 o
  -3   7   5         33.91         36.55         0.92 o
  -2   7   5          0.43         -0.06         0.26 o
  -1   7   5          1.05          1.27         0.26 o
   0   7   5          0.46          0.61         0.35 o
   1   7   5          5.20          6.57         0.54 o
   2   7   5          1.11          1.72         0.77 o
   3   7   5          6.68          4.60         0.95 o
   4   7   5          1.73          0.28         0.54 o
 -10   0   6          0.17          0.18         0.58 o
  -8   0   6        135.12        125.47         2.79 o
  -6   0   6        387.21        388.02         6.45 o
  -4   0   6        310.96        313.38         5.10 o
  -2   0   6       1594.27       1639.00        23.28 o
   0   0   6         91.06         80.83         1.61 o
   2   0   6          0.04         -0.18         0.12 o
   4   0   6         12.89         15.97         0.77 o
   6   0   6          6.38          5.53         0.61 o
   8   0   6          5.08          5.17         0.70 o
  10   0   6          1.11          0.89         1.22 o
 -11   1   6          9.43          7.06         0.68 o
 -10   1   6         42.51         49.41         1.53 o
  -9   1   6        244.38        246.24         3.35 o
  -8   1   6         34.58         37.64         1.08 o
  -7   1   6         60.41         59.63         1.19 o
  -6   1   6        192.29        177.72         2.36 o
  -5   1   6         14.80          9.25         0.75 o
  -4   1   6        890.97        893.41         8.75 o
  -3   1   6        355.74        402.97         3.37 o
  -2   1   6          2.99          4.00         0.20 o
  -1   1   6        147.05        135.05         1.32 o
   0   1   6         71.19         72.27         0.88 o
   1   1   6        517.96        551.00         4.80 o
   2   1   6        236.92        226.24         2.14 o
   3   1   6          2.42          2.53         0.30 o
   4   1   6        399.30        391.11         3.63 o
   5   1   6         21.57         17.72         0.53 o
   6   1   6         29.94         31.06         0.75 o
   7   1   6          1.77          1.18         0.37 o
   8   1   6         37.28         40.57         1.08 o
   9   1   6          9.86         10.49         0.69 o
  10   1   6         32.62         33.40         1.14 o
 -11   2   6          1.80          0.67         0.61 o
 -10   2   6          0.11         -0.66         0.44 o
  -9   2   6        123.32        118.99         2.03 o
  -8   2   6          2.10          1.92         0.42 o
  -7   2   6         75.04         71.62         1.33 o
  -6   2   6         10.01          7.54         0.45 o
  -5   2   6          8.23          6.19         0.31 o
  -4   2   6         87.05        105.95         1.30 o
  -3   2   6        245.45        266.37         2.52 o
  -2   2   6        286.04        286.80         2.29 o
  -1   2   6         16.44         19.98         0.34 o
   0   2   6        113.43        101.10         1.16 o
   1   2   6         98.03        113.10         1.28 o
   2   2   6        579.07        568.40         4.71 o
   3   2   6          6.05          7.75         0.35 o
   4   2   6         26.96         26.20         1.08 o
   5   2   6        554.55        552.69         5.56 o
   6   2   6        224.50        221.96         4.28 o
   7   2   6          4.17          4.82         0.43 o
   8   2   6         53.03         59.22         1.30 o
   9   2   6         57.87         61.12         2.48 o
 -10   3   6          0.28          0.03         0.63 o
  -9   3   6         15.50         13.28         0.83 o
  -8   3   6          5.50          3.62         0.40 o
  -7   3   6         12.40         12.09         0.53 o
  -6   3   6         11.28          8.16         0.38 o
  -5   3   6          4.02          3.63         0.32 o
  -4   3   6          0.07          0.26         0.17 o
  -3   3   6        476.74        508.95         4.22 o
  -2   3   6        284.39        332.65         2.49 o
  -1   3   6          1.32          0.33         0.13 o
   0   3   6         99.45         93.82         1.00 o
   1   3   6        265.77        252.43         2.04 o
   2   3   6         17.89         19.77         0.45 o
   3   3   6        253.31        248.10         2.72 o
   4   3   6         77.09         82.20         1.06 o
   5   3   6          3.02          3.61         0.34 o
   6   3   6         13.41         14.66         0.52 o
   7   3   6          5.61          5.17         0.51 o
   8   3   6          8.93         11.37         0.62 o
   9   3   6          3.32          2.40         0.73 o
  -9   4   6          1.77          1.50         0.77 o
  -8   4   6         11.99          9.50         0.86 o
  -7   4   6         17.21         17.77         0.85 o
  -6   4   6         97.06         97.79         1.60 o
  -5   4   6          5.05          4.59         0.34 o
  -4   4   6         22.63         25.15         0.51 o
  -3   4   6         69.11         71.07         0.79 o
  -2   4   6         66.34         65.45         0.68 o
  -1   4   6         74.58         68.00         0.67 o
   0   4   6         21.78         27.89         0.44 o
   1   4   6         69.06         68.55         0.73 o
   2   4   6         17.16         16.03         0.38 o
   3   4   6          0.01         -0.08         0.20 o
   4   4   6          9.50          8.52         0.50 o
   5   4   6          0.56          0.25         0.32 o
   6   4   6         48.06         47.09         1.93 o
   7   4   6         17.50         18.30         0.78 o
   8   4   6         16.59         14.51         0.88 o
  -8   5   6          1.16          1.22         0.64 o
  -7   5   6          0.30         -0.39         0.48 o
  -6   5   6         27.30         29.16         0.99 o
  -5   5   6         60.77         62.16         1.22 o
  -4   5   6        109.65        109.43         1.77 o
  -3   5   6         81.52         79.82         1.59 o
  -2   5   6       1078.54       1085.73        10.34 o
  -1   5   6         37.10         35.42         1.38 o
   0   5   6          3.35          3.93         0.35 o
   1   5   6        107.40        104.91         2.56 o
   2   5   6        191.66        181.63         2.52 o
   3   5   6         98.17        103.63         2.95 o
   4   5   6        107.25        101.11         1.93 o
   5   5   6          0.02         -0.55         0.37 o
   6   5   6          0.18         -0.06         0.40 o
   7   5   6          0.33         -0.01         0.41 o
  -7   6   6         66.98         81.17         2.81 o
  -6   6   6          1.64          1.63         0.47 o
  -5   6   6          0.97          0.76         0.40 o
  -4   6   6         45.98         49.90         1.22 o
  -3   6   6        199.32        206.46         2.69 o
  -2   6   6         99.82        111.39         1.82 o
  -1   6   6        522.21        552.64        10.95 o
   0   6   6          8.83          6.72         0.50 o
   1   6   6         71.56         73.33         1.69 o
   2   6   6         55.25         57.43         1.29 o
   3   6   6         87.95         78.63         1.65 o
   4   6   6          0.61          0.41         0.44 o
   5   6   6          0.14          0.52         0.59 o
   6   6   6          3.13          2.66         0.72 o
  -5   7   6          0.29          1.37         0.45 o
  -4   7   6         21.06         24.90         0.87 o
  -3   7   6          4.88          3.67         0.46 o
  -2   7   6          2.23          1.00         0.35 o
  -1   7   6          6.73          6.70         0.43 o
   0   7   6         14.19         15.85         1.18 o
   1   7   6          1.54          1.66         0.38 o
   2   7   6         40.23         43.97         1.81 o
   3   7   6          0.23          1.35         0.63 o
   4   7   6         18.48         15.63         2.18 o
 -11   0   7         15.50         12.45         1.12 o
  -9   0   7         47.48         51.00         1.76 o
  -7   0   7       1221.87       1220.76        18.67 o
  -5   0   7          0.27         -0.45         0.32 o
  -3   0   7        143.30        131.82         2.44 o
  -1   0   7         52.55         59.11         1.08 o
   1   0   7        292.05        302.65         3.91 o
   3   0   7         21.95         28.56         0.67 o
   5   0   7         11.59          9.54         0.67 o
   7   0   7         13.68         13.23         0.93 o
   9   0   7          0.96          0.49         0.61 o
 -11   1   7          1.52         -0.03         0.47 o
 -10   1   7          5.24          4.02         0.57 o
  -9   1   7         80.15         81.55         1.61 o
  -8   1   7          6.18          5.41         0.51 o
  -7   1   7        103.06        109.51         1.76 o
  -6   1   7        158.06        144.28         2.07 o
  -5   1   7         27.58         30.95         0.76 o
  -4   1   7        533.82        522.82         5.50 o
  -3   1   7        389.39        436.58         3.94 o
  -2   1   7       1408.32       1539.50        13.08 o
  -1   1   7        539.21        568.57         4.91 o
   0   1   7          0.13         -0.16         0.12 o
   1   1   7        198.93        199.52         2.07 o
   2   1   7          9.47          8.73         0.39 o
   3   1   7        598.59        617.90         6.70 o
   4   1   7        115.48        118.22         1.46 o
   5   1   7         25.33         28.47         0.68 o
   6   1   7          2.85          0.68         0.36 o
   7   1   7          2.23          1.78         0.39 o
   8   1   7         17.41         18.74         0.80 o
   9   1   7         11.53         12.08         0.74 o
 -10   2   7          0.02         -0.73         0.52 o
  -9   2   7         60.36         62.72         1.40 o
  -8   2   7          0.26         -0.13         0.37 o
  -7   2   7         69.72         68.85         1.31 o
  -6   2   7         14.55         12.01         0.48 o
  -5   2   7         25.95         22.77         0.58 o
  -4   2   7        106.04        105.63         1.14 o
  -3   2   7          5.93         10.53         0.34 o
  -2   2   7        112.89        112.21         1.04 o
  -1   2   7       2574.22       2759.24        21.91 o
   0   2   7        159.47        177.95         1.88 o
   1   2   7        783.63        810.09         7.64 o
   2   2   7        140.39        139.22         1.62 o
   3   2   7         56.55         59.12         0.78 o
   4   2   7        577.15        563.76         5.08 o
   5   2   7         30.03         25.27         0.76 o
   6   2   7          6.19          7.75         0.69 o
   7   2   7          1.21          0.72         0.35 o
   8   2   7         35.86         41.64         1.14 o
   9   2   7          2.30          2.14         0.61 o
 -10   3   7          2.58          1.18         0.70 o
  -9   3   7         69.55         63.45         1.64 o
  -8   3   7          1.14          0.57         0.32 o
  -7   3   7         12.57         12.17         0.55 o
  -6   3   7          8.50         10.63         0.49 o
  -5   3   7          2.22          1.81         0.24 o
  -4   3   7        151.01        139.16         2.00 o
  -3   3   7          0.39          0.25         0.18 o
  -2   3   7         18.42         18.93         0.47 o
  -1   3   7        340.25        340.10         2.68 o
   0   3   7        255.29        258.32         2.41 o
   1   3   7         42.48         31.96         0.42 o
   2   3   7         13.57         19.18         0.67 o
   3   3   7          2.17          1.51         0.23 o
   4   3   7        238.36        235.09         2.36 o
   5   3   7         58.02         52.56         0.96 o
   6   3   7          0.02         -0.44         0.29 o
   7   3   7          4.34          4.92         0.61 o
   8   3   7         37.51         38.72         1.00 o
   9   3   7          3.59          4.07         0.83 o
  -9   4   7         16.29         14.02         1.09 o
  -8   4   7         26.59         26.13         1.28 o
  -7   4   7         16.32         17.76         0.87 o
  -6   4   7          8.15          7.91         0.52 o
  -5   4   7          5.19          6.67         0.39 o
  -4   4   7         55.07         45.77         0.87 o
  -3   4   7        580.48        574.26         4.47 o
  -2   4   7         10.43         11.77         0.31 o
  -1   4   7          1.80          2.27         0.19 o
   0   4   7         27.77         30.97         0.52 o
   1   4   7         15.17         13.89         0.35 o
   2   4   7         16.30         18.97         0.48 o
   3   4   7        161.45        159.28         2.14 o
   4   4   7         49.40         49.87         1.41 o
   5   4   7        155.36        152.48         2.57 o
   6   4   7         24.04         23.82         0.80 o
   7   4   7          4.26          2.56         0.47 o
   8   4   7          0.29          0.20         0.50 o
  -8   5   7         11.44         11.43         0.99 o
  -7   5   7          0.20          0.18         0.51 o
  -6   5   7          6.37          5.53         0.67 o
  -5   5   7         70.08         68.75         1.30 o
  -4   5   7          5.46          4.75         0.52 o
  -3   5   7        124.72        124.33         1.61 o
  -2   5   7        388.80        398.08         4.09 o
  -1   5   7          6.92          7.19         0.54 o
   0   5   7        250.18        259.59         3.57 o
   1   5   7         55.83         60.62         1.08 o
   2   5   7        131.79        122.28         1.90 o
   3   5   7          3.73          4.70         0.50 o
   4   5   7         16.26         14.38         0.76 o
   5   5   7         19.84         18.54         0.87 o
   6   5   7          0.69          0.34         0.43 o
   7   5   7          1.76          2.11         0.70 o
  -7   6   7          0.01         -0.20         0.57 o
  -6   6   7          0.33          0.87         0.45 o
  -5   6   7         26.05         34.96         1.46 o
  -4   6   7          9.56         12.36         0.72 o
  -3   6   7          4.32          3.38         0.47 o
  -2   6   7          0.70          0.70         0.40 o
  -1   6   7         10.96         13.12         0.68 o
   0   6   7        140.61        145.04         2.22 o
   1   6   7          6.76          6.46         0.65 o
   2   6   7         26.68         22.80         1.07 o
   3   6   7         34.32         32.96         1.08 o
   4   6   7          4.30          3.95         0.55 o
   5   6   7         31.20         37.34         1.50 o
  -4   7   7         21.86         23.98         0.91 o
  -3   7   7         10.52         10.12         0.59 o
  -2   7   7         18.84         21.93         0.78 o
  -1   7   7          2.47          3.36         0.45 o
   0   7   7         28.63         31.64         1.37 o
   1   7   7         55.78         61.98         1.44 o
   2   7   7          4.43          4.52         0.69 o
   3   7   7         24.96         28.51         1.90 o
 -10   0   8         29.27         35.71         1.86 o
  -8   0   8        244.35        244.41         6.73 o
  -6   0   8         86.12         74.62         1.86 o
  -4   0   8         11.69          3.18         0.45 o
  -2   0   8          3.91          4.85         0.40 o
   0   0   8        721.12        756.12        16.22 o
   2   0   8        158.56        148.48         2.60 o
   4   0   8        121.68        126.12         2.43 o
   6   0   8          1.12          1.45         0.51 o
   8   0   8          7.56          9.43         0.90 o
 -11   1   8          8.86         10.04         0.76 o
 -10   1   8         10.06         10.86         0.73 o
  -9   1   8         26.73         23.72         0.92 o
  -8   1   8         60.52         60.27         1.36 o
  -7   1   8        157.84        151.98         2.23 o
  -6   1   8         16.38         13.99         0.60 o
  -5   1   8        474.57        482.07         5.49 o
  -4   1   8        118.82        110.79         1.41 o
  -3   1   8         13.20         19.37         0.58 o
  -2   1   8        767.23        821.64         7.82 o
  -1   1   8         25.91         20.90         0.43 o
   0   1   8         42.67         51.72         0.81 o
   1   1   8        234.88        245.22         2.27 o
   2   1   8          5.38          3.82         0.33 o
   3   1   8        177.75        181.59         3.36 o
   4   1   8         33.76         31.91         0.71 o
   5   1   8         60.85         67.59         1.22 o
   6   1   8         16.21         14.70         0.59 o
   7   1   8          1.46          0.79         0.36 o
   8   1   8          6.91          6.40         0.58 o
   9   1   8          0.52          0.42         0.46 o
 -10   2   8         10.20         10.80         0.83 o
  -9   2   8          1.77          0.88         0.45 o
  -8   2   8         18.36         20.10         0.82 o
  -7   2   8        152.72        153.09         2.01 o
  -6   2   8          5.37          4.84         0.36 o
  -5   2   8         61.70         61.88         1.01 o
  -4   2   8         20.63         22.31         0.63 o
  -3   2   8         56.00         50.78         0.74 o
  -2   2   8        570.12        559.40         4.60 o
  -1   2   8        437.23        449.40         3.68 o
   0   2   8        150.53        163.27         1.84 o
   1   2   8          6.70          7.46         0.28 o
   2   2   8        154.33        158.14         1.95 o
   3   2   8        255.86        259.02         2.70 o
   4   2   8        109.03        109.67         1.82 o
   5   2   8          5.32          5.93         0.54 o
   6   2   8         20.03         17.96         1.24 o
   7   2   8         18.13         15.08         0.88 o
   8   2   8          3.55          1.93         0.49 o
   9   2   8          0.10          1.15         0.58 o
 -10   3   8          6.31          9.65         0.99 o
  -9   3   8          0.14         -0.24         0.47 o
  -8   3   8         18.98         20.41         0.96 o
  -7   3   8        234.08        222.36         2.95 o
  -6   3   8          0.77          0.02         0.26 o
  -5   3   8         64.88         59.84         0.92 o
  -4   3   8          1.24          1.66         0.23 o
  -3   3   8         26.36         30.70         0.63 o
  -2   3   8         43.26         51.72         0.59 o
  -1   3   8        523.16        559.31         4.96 o
   0   3   8        302.93        316.94         3.23 o
   1   3   8        237.03        245.90         2.99 o
   2   3   8         40.31         36.84         0.59 o
   3   3   8          6.65          7.49         0.35 o
   4   3   8        228.03        217.37         2.76 o
   5   3   8         16.03         17.69         0.69 o
   6   3   8          0.15         -0.47         0.31 o
   7   3   8          4.35          4.55         0.51 o
   8   3   8          3.11          3.69         0.54 o
  -9   4   8          8.97          6.28         0.83 o
  -8   4   8          3.75          1.39         0.57 o
  -7   4   8         27.01         26.94         1.01 o
  -6   4   8         18.51         20.56         0.87 o
  -5   4   8          0.30          0.10         0.28 o
  -4   4   8         73.24         72.77         1.09 o
  -3   4   8        386.71        397.57         3.21 o
  -2   4   8         25.34         24.83         0.58 o
  -1   4   8          3.01          2.86         0.21 o
   0   4   8        224.33        231.70         2.61 o
   1   4   8          0.72         -0.23         0.15 o
   2   4   8         82.69         82.07         0.89 o
   3   4   8         12.66         13.56         0.58 o
   4   4   8         23.51         22.72         1.49 o
   5   4   8          4.84          4.15         0.52 o
   6   4   8          3.54          3.73         0.55 o
   7   4   8          1.16          0.79         0.47 o
  -8   5   8          3.09          2.35         0.67 o
  -7   5   8         17.34         18.13         1.08 o
  -6   5   8          0.99          0.59         0.48 o
  -5   5   8         27.39         30.15         1.01 o
  -4   5   8          3.60          3.62         0.40 o
  -3   5   8         11.18          8.76         0.43 o
  -2   5   8          3.03          2.82         0.32 o
  -1   5   8         59.13         53.55         0.98 o
   0   5   8        109.88        107.44         1.75 o
   1   5   8         16.38         14.38         0.56 o
   2   5   8          1.13          0.12         0.34 o
   3   5   8         24.69         25.34         0.91 o
   4   5   8         78.86         73.07         1.58 o
   5   5   8         21.50         20.35         0.91 o
   6   5   8          5.87          4.56         0.67 o
  -7   6   8          0.03         -0.81         0.54 o
  -6   6   8          0.83          0.07         0.54 o
  -5   6   8          3.41          4.05         0.56 o
  -4   6   8         22.62         22.09         0.87 o
  -3   6   8          0.35          0.28         0.36 o
  -2   6   8        143.57        150.40         2.36 o
  -1   6   8        131.67        140.52         2.22 o
   0   6   8         54.71         64.33         2.95 o
   1   6   8         33.35         33.18         1.63 o
   2   6   8         35.63         37.65         1.35 o
   3   6   8          8.25          6.15         0.60 o
   4   6   8          5.02          5.14         0.59 o
   5   6   8          6.11          3.78         1.00 o
  -4   7   8         25.02         27.96         1.15 o
  -3   7   8          9.00         12.33         0.83 o
  -2   7   8          0.00         -0.21         0.41 o
  -1   7   8         64.63         69.49         1.86 o
   0   7   8          2.23          2.75         0.47 o
   1   7   8         45.44         48.55         2.00 o
   2   7   8         15.14         18.07         1.13 o
 -11   0   9          4.07          5.18         0.96 o
  -9   0   9        132.02        131.76         3.08 o
  -7   0   9        360.85        357.78         6.25 o
  -5   0   9        401.29        395.65         6.58 o
  -3   0   9       1155.69       1192.77        17.96 o
  -1   0   9          8.76          8.52         0.82 o
   1   0   9        142.13        146.73         2.64 o
   3   0   9        310.96        307.31         5.05 o
   5   0   9        172.90        162.72         4.63 o
   7   0   9          5.22          6.11         0.73 o
   9   0   9          0.02          0.76         0.73 o
 -10   1   9          3.68          2.89         0.54 o
  -9   1   9          5.19          4.15         0.53 o
  -8   1   9        224.29        234.02         3.22 o
  -7   1   9          2.96          2.79         0.44 o
  -6   1   9          6.09          6.64         0.49 o
  -5   1   9         31.53         38.92         0.89 o
  -4   1   9         44.76         47.43         0.82 o
  -3   1   9          0.84          1.14         0.51 o
  -2   1   9         47.27         46.14         0.80 o
  -1   1   9        180.88        219.21         3.76 o
   0   1   9         37.95         36.19         0.76 o
   1   1   9         18.94         18.55         0.52 o
   2   1   9         17.52         17.57         0.47 o
   3   1   9         65.46         70.73         2.17 o
   4   1   9         11.06         11.20         0.50 o
   5   1   9        290.54        297.58         4.36 o
   6   1   9         19.43         19.56         0.83 o
   7   1   9          0.75          0.36         0.45 o
   8   1   9          0.55          0.29         0.43 o
   9   1   9          9.71         10.36         0.74 o
 -10   2   9          0.08         -0.02         0.49 o
  -9   2   9          3.55          1.94         0.47 o
  -8   2   9         22.66         24.04         0.77 o
  -7   2   9         45.43         38.85         0.89 o
  -6   2   9          2.44          2.41         0.32 o
  -5   2   9         65.65         67.06         1.08 o
  -4   2   9          4.32          2.69         0.27 o
  -3   2   9        182.03        192.66         2.17 o
  -2   2   9         75.42         78.22         0.95 o
  -1   2   9          1.29          0.42         0.16 o
   0   2   9          0.69          0.34         0.20 o
   1   2   9         25.42         30.61         0.69 o
   2   2   9         51.96         60.32         0.97 o
   3   2   9          0.00          0.11         0.23 o
   4   2   9         17.58         16.25         0.58 o
   5   2   9          9.02          6.47         0.47 o
   6   2   9        198.03        194.59         3.15 o
   7   2   9         12.08         11.53         0.66 o
   8   2   9         19.18         20.91         1.28 o
 -10   3   9          1.63          1.27         0.70 o
  -9   3   9         13.47         13.41         1.06 o
  -8   3   9         19.24         15.14         0.93 o
  -7   3   9        112.15        105.62         1.61 o
  -6   3   9          0.90          1.12         0.30 o
  -5   3   9          9.24          9.64         0.45 o
  -4   3   9         46.97         49.08         0.86 o
  -3   3   9         13.08         12.51         0.43 o
  -2   3   9        238.88        241.08         1.91 o
  -1   3   9        153.18        152.43         2.75 o
   0   3   9         92.84         90.73         1.17 o
   1   3   9        560.61        550.15        10.68 o
   2   3   9         13.90         14.33         0.45 o
   3   3   9         19.37         18.38         0.62 o
   4   3   9          5.65          5.35         0.42 o
   5   3   9         54.53         53.76         1.14 o
   6   3   9         97.65         84.20         1.79 o
   7   3   9         19.77         17.68         0.90 o
   8   3   9          0.69          0.07         0.52 o
  -9   4   9         10.94          8.02         1.04 o
  -8   4   9          0.87          2.59         0.67 o
  -7   4   9          8.54          5.80         0.61 o
  -6   4   9         83.05         74.90         1.64 o
  -5   4   9         89.48         86.07         1.47 o
  -4   4   9          0.02         -0.15         0.23 o
  -3   4   9          1.30          0.81         0.22 o
  -2   4   9         92.29         85.51         0.95 o
  -1   4   9        223.32        231.36         2.30 o
   0   4   9        130.41        138.20         1.69 o
   1   4   9         20.68         17.85         1.34 o
   2   4   9          0.88          1.00         0.28 o
   3   4   9        181.10        180.47         2.82 o
   4   4   9         38.35         35.00         1.28 o
   5   4   9         47.15         46.86         1.25 o
   6   4   9         16.05         13.29         1.40 o
   7   4   9          0.00         -0.75         0.61 o
  -8   5   9         14.00         13.64         1.08 o
  -7   5   9          0.04          0.29         0.54 o
  -6   5   9          8.86         11.32         0.86 o
  -5   5   9          0.64          1.27         0.43 o
  -4   5   9         22.99         23.52         0.97 o
  -3   5   9          6.74          6.49         0.46 o
  -2   5   9         70.94         71.03         1.20 o
  -1   5   9         37.66         38.33         0.83 o
   0   5   9        319.47        331.34         5.53 o
   1   5   9         19.79         19.64         0.82 o
   2   5   9         12.00         12.65         0.89 o
   3   5   9          4.21          3.55         0.50 o
   4   5   9          1.42          0.76         0.43 o
   5   5   9          0.01         -0.02         0.52 o
   6   5   9          5.11          6.33         0.85 o
  -6   6   9          6.19          5.82         0.77 o
  -5   6   9          7.64          6.49         0.73 o
  -4   6   9          4.46          4.17         0.61 o
  -3   6   9          1.06          0.26         0.38 o
  -2   6   9          9.13         10.29         0.70 o
  -1   6   9         70.59         76.17         3.31 o
   0   6   9         10.50         12.11         1.04 o
   1   6   9          2.40          1.42         0.57 o
   2   6   9          3.62          4.35         0.65 o
   3   6   9         17.27         17.62         1.54 o
   4   6   9          3.63          2.99         0.95 o
  -3   7   9          2.41          3.75         0.61 o
  -2   7   9         29.42         31.72         1.54 o
  -1   7   9         13.41         12.27         0.80 o
   0   7   9          0.67          1.18         0.46 o
   1   7   9         12.86         12.16         0.75 o
 -10   0  10         62.33         78.57         2.40 o
  -8   0  10          6.04          4.74         0.73 o
  -6   0  10       1519.55       1538.95        23.26 o
  -4   0  10         55.01         49.18         1.41 o
  -2   0  10        472.26        516.12         7.87 o
   0   0  10       1289.16       1302.46        27.57 o
   2   0  10         42.79         34.18         0.96 o
   4   0  10        155.70        157.98         4.18 o
   6   0  10          0.19         -0.36         0.73 o
   8   0  10          3.08          2.27         1.00 o
 -10   1  10          8.93         11.04         0.83 o
  -9   1  10          3.24          3.71         0.53 o
  -8   1  10         17.49         14.19         0.76 o
  -7   1  10         93.17         95.46         1.69 o
  -6   1  10         15.08         16.72         0.75 o
  -5   1  10        428.36        432.84         4.49 o
  -4   1  10         30.82         29.22         0.64 o
  -3   1  10          4.65          3.55         0.27 o
  -2   1  10         11.95         12.21         0.47 o
  -1   1  10        370.17        400.16        10.49 o
   0   1  10         73.85         87.38         1.15 o
   1   1  10          0.54          0.29         0.18 o
   2   1  10         72.00         78.38         1.18 o
   3   1  10         52.23         52.12         1.13 o
   4   1  10          0.79          4.56         2.72 o
   5   1  10          0.03          0.11         0.37 o
   6   1  10          4.05          4.24         0.52 o
   7   1  10          3.27          2.48         0.67 o
   8   1  10          1.57          1.68         0.70 o
 -10   2  10          0.44         -0.37         0.52 o
  -9   2  10          4.63          4.56         0.55 o
  -8   2  10         18.39         14.45         0.65 o
  -7   2  10          1.78          1.09         0.34 o
  -6   2  10         47.25         43.87         0.91 o
  -5   2  10         34.43         35.71         0.78 o
  -4   2  10          1.02          1.04         0.23 o
  -3   2  10          0.16          0.76         0.22 o
  -2   2  10         82.36         73.54         0.87 o
  -1   2  10         11.86         14.59         0.49 o
   0   2  10          3.64          3.17         0.32 o
   1   2  10         73.03         66.26         1.25 o
   2   2  10          2.79          3.76         0.26 o
   3   2  10          2.61          2.07         0.29 o
   4   2  10         45.69         43.27         0.92 o
   5   2  10          3.64          3.01         0.38 o
   6   2  10         21.07         20.45         0.81 o
   7   2  10         10.20         10.48         0.78 o
   8   2  10          0.33          0.45         1.00 o
  -9   3  10          4.67          5.21         0.83 o
  -8   3  10          3.19          2.47         0.54 o
  -7   3  10         63.18         57.58         1.13 o
  -6   3  10         74.81         71.10         1.23 o
  -5   3  10         66.25         58.71         1.03 o
  -4   3  10         11.21         13.32         0.50 o
  -3   3  10          2.68          3.14         0.29 o
  -2   3  10         95.16         98.82         0.94 o
  -1   3  10          9.91          8.54         0.36 o
   0   3  10          0.14          0.35         0.26 o
   1   3  10        237.12        259.48         6.08 o
   2   3  10         11.83         10.05         0.63 o
   3   3  10          0.97          1.13         0.29 o
   4   3  10        125.53        121.22         2.10 o
   5   3  10        144.15        139.84         2.42 o
   6   3  10         70.95         64.29         1.96 o
   7   3  10          7.24          7.66         0.93 o
  -9   4  10          0.04         -0.09         0.64 o
  -8   4  10         20.34         21.26         1.25 o
  -7   4  10         27.72         24.05         1.25 o
  -6   4  10         31.71         22.50         0.92 o
  -5   4  10         18.70         19.16         0.85 o
  -4   4  10          5.15          3.41         0.39 o
  -3   4  10         18.17         16.42         0.49 o
  -2   4  10        248.10        245.61         2.28 o
  -1   4  10        644.83        642.60         6.29 o
   0   4  10        233.92        232.98         2.87 o
   1   4  10         29.32         28.80         1.06 o
   2   4  10        297.29        297.18         5.16 o
   3   4  10          1.47          1.28         0.40 o
   4   4  10         35.56         36.27         1.08 o
   5   4  10          6.67          7.73         0.83 o
   6   4  10         27.10         24.71         1.35 o
   7   4  10          0.21         -0.27         0.64 o
  -7   5  10          4.25          3.74         0.73 o
  -6   5  10          4.70          7.91         0.83 o
  -5   5  10          5.42          4.87         0.56 o
  -4   5  10         27.55         23.21         1.09 o
  -3   5  10        105.54        107.35         1.69 o
  -2   5  10         58.39         58.09         1.27 o
  -1   5  10          1.37          1.83         0.38 o
   0   5  10         13.72         14.64         0.83 o
   1   5  10          0.60          0.06         0.50 o
   2   5  10          2.88          2.91         0.59 o
   3   5  10          5.67          4.40         0.70 o
   4   5  10          0.37          0.05         0.54 o
   5   5  10         10.04          9.13         0.93 o
  -6   6  10          0.04         -0.06         0.54 o
  -5   6  10         16.79         19.91         1.31 o
  -4   6  10          8.84          9.73         0.80 o
  -3   6  10          7.46          8.53         0.82 o
  -2   6  10          4.13          3.32         0.58 o
  -1   6  10          1.64          1.81         0.51 o
   0   6  10         16.28         18.58         1.36 o
   1   6  10          8.88         10.42         0.91 o
   2   6  10          1.73          2.09         0.63 o
   3   6  10          0.49          0.85         0.57 o
   4   6  10          0.03         -0.02         0.63 o
  -2   7  10          0.35          0.04         0.48 o
  -1   7  10          0.63          1.13         0.51 o
   0   7  10          1.82          2.93         0.52 o
  -9   0  11          0.00          0.29         0.61 o
  -7   0  11        357.63        375.70         6.60 o
  -5   0  11        272.28        258.45         4.70 o
  -3   0  11        192.96        182.21         3.28 o
  -1   0  11        360.71        378.14         8.85 o
   1   0  11          1.45          1.24         1.00 o
   3   0  11          4.90          5.03         0.45 o
   5   0  11          9.39          7.25         1.09 o
   7   0  11         65.16         58.50         2.72 o
 -10   1  11          8.33          9.59         0.74 o
  -9   1  11          0.40          0.11         0.44 o
  -8   1  11          2.21          1.21         0.44 o
  -7   1  11        176.61        169.39         2.51 o
  -6   1  11        300.48        298.94         3.36 o
  -5   1  11         55.64         51.89         1.27 o
  -4   1  11          2.89          2.52         0.31 o
  -3   1  11          0.20          0.72         0.22 o
  -2   1  11        422.27        415.71         5.40 o
  -1   1  11         19.72         21.35         0.96 o
   0   1  11         54.86         50.49         0.77 o
   1   1  11         20.69         28.12         0.95 o
   2   1  11         91.33         89.60         1.32 o
   3   1  11          3.42          3.22         0.37 o
   4   1  11          0.03         -0.31         0.35 o
   5   1  11          0.50          0.50         0.40 o
   6   1  11         49.53         52.32         1.37 o
   7   1  11         12.92         14.19         1.06 o
   8   1  11          2.47          1.17         0.73 o
 -10   2  11         12.50         15.34         1.57 o
  -9   2  11         22.19         21.26         0.93 o
  -8   2  11         13.93         12.76         0.71 o
  -7   2  11         30.77         31.33         0.83 o
  -6   2  11         92.38         89.97         1.41 o
  -5   2  11          2.72          2.42         0.32 o
  -4   2  11          1.50          1.55         0.28 o
  -3   2  11         29.42         25.65         0.61 o
  -2   2  11          5.69          3.99         0.21 o
  -1   2  11          0.19          0.06         0.24 o
   0   2  11         75.01         72.52         1.35 o
   1   2  11         31.56         27.44         0.67 o
   2   2  11          2.69          2.02         0.23 o
   3   2  11          0.66          0.77         0.25 o
   4   2  11          0.81          0.96         0.29 o
   5   2  11         66.81         73.70         1.36 o
   6   2  11         38.74         38.76         1.20 o
   7   2  11         41.36         42.27         1.66 o
  -9   3  11          0.03          0.18         0.64 o
  -8   3  11          5.49          4.78         0.61 o
  -7   3  11         25.09         29.01         0.92 o
  -6   3  11         49.36         48.21         1.53 o
  -5   3  11        206.26        195.78         2.38 o
  -4   3  11         67.08         61.76         1.05 o
  -3   3  11         48.63         47.94         0.77 o
  -2   3  11         22.37         19.75         0.77 o
  -1   3  11          3.36          3.38         0.29 o
   0   3  11        109.57        117.87         1.95 o
   1   3  11        341.26        336.13         5.08 o
   2   3  11         58.49         56.11         0.94 o
   3   3  11        241.66        239.95         2.70 o
   4   3  11          8.39          9.42         0.52 o
   5   3  11         29.32         32.56         1.41 o
   6   3  11          6.48          6.87         1.00 o
   7   3  11         22.41         20.07         1.28 o
  -8   4  11          0.00         -0.36         0.58 o
  -7   4  11          4.03          3.40         0.70 o
  -6   4  11          4.57          2.54         0.49 o
  -5   4  11          4.01          3.52         0.59 o
  -4   4  11        119.33        114.48         1.75 o
  -3   4  11          0.19          0.44         0.30 o
  -2   4  11         33.40         28.89         0.69 o
  -1   4  11         27.60         26.93         0.95 o
   0   4  11        171.64        166.70         2.62 o
   1   4  11         21.83         19.86         0.87 o
   2   4  11         67.68         73.81         1.60 o
   3   4  11         25.77         24.89         1.18 o
   4   4  11          0.14          1.00         0.63 o
   5   4  11         26.02         28.02         1.34 o
   6   4  11         40.14         42.42         1.76 o
  -7   5  11          6.06          6.50         0.83 o
  -6   5  11         61.05         59.21         1.89 o
  -5   5  11         17.66         17.78         1.09 o
  -4   5  11         23.20         24.46         1.20 o
  -3   5  11         14.14         12.59         1.17 o
  -2   5  11          2.40          2.02         0.51 o
  -1   5  11          6.13          5.67         0.64 o
   0   5  11         30.52         34.99         1.72 o
   1   5  11         18.69         17.60         1.02 o
   2   5  11          0.78          1.69         0.57 o
   3   5  11          6.04          5.63         0.76 o
   4   5  11          0.78          0.56         0.54 o
   5   5  11          4.28          4.65         1.31 o
  -5   6  11          6.46          6.89         0.77 o
  -4   6  11          0.00          0.51         0.54 o
  -3   6  11          0.21          1.48         0.54 o
  -2   6  11          5.45          6.31         0.70 o
  -1   6  11         53.08         58.93         1.67 o
   0   6  11          1.37          0.18         0.73 o
   1   6  11         23.08         24.31         1.72 o
   2   6  11          1.82          2.42         0.67 o
   3   6  11          0.10          0.06         0.54 o
 -10   0  12          4.28          3.30         0.80 o
  -8   0  12         47.48         50.29         1.80 o
  -6   0  12         27.07         26.11         1.28 o
  -4   0  12       1255.28       1304.64        15.97 o
  -2   0  12        456.03        427.55         9.95 o
   0   0  12       1418.51       1423.32        30.31 o
   2   0  12         92.10         97.37         1.51 o
   4   0  12          6.41          7.94         0.65 o
   6   0  12         28.54         28.01         1.99 o
 -10   1  12          5.96          5.50         0.64 o
  -9   1  12          9.87         12.22         0.76 o
  -8   1  12         21.36         23.71         0.92 o
  -7   1  12          3.39          3.06         0.41 o
  -6   1  12          0.69          0.68         0.34 o
  -5   1  12        586.15        582.66         5.94 o
  -4   1  12        317.52        313.19         3.41 o
  -3   1  12        423.72        422.95         4.37 o
  -2   1  12         34.61         35.40         1.25 o
  -1   1  12          1.50          0.80         0.41 o
   0   1  12         59.23         50.54         0.79 o
   1   1  12        157.11        156.42         2.12 o
   2   1  12          0.05         -0.24         0.23 o
   3   1  12         68.78         69.01         1.12 o
   4   1  12         11.31         13.05         0.73 o
   5   1  12          3.20          3.31         0.50 o
   6   1  12          8.79          9.93         0.73 o
   7   1  12         20.29         23.10         1.31 o
  -9   2  12         21.49         24.45         1.15 o
  -8   2  12         18.92         25.63         0.85 o
  -7   2  12          0.43          0.38         0.33 o
  -6   2  12         52.86         45.65         0.98 o
  -5   2  12         77.59         66.52         1.15 o
  -4   2  12         41.22         36.52         0.80 o
  -3   2  12         24.66         20.14         0.59 o
  -2   2  12         10.46          9.77         0.96 o
  -1   2  12         45.87         43.06         1.24 o
   0   2  12         77.92         74.80         1.41 o
   1   2  12         16.12         18.51         0.80 o
   2   2  12          7.84          8.20         0.58 o
   3   2  12         10.88         11.40         0.44 o
   4   2  12         74.48         74.97         1.64 o
   5   2  12         25.11         29.12         1.06 o
   6   2  12          0.14         -0.02         0.47 o
   7   2  12          8.37          8.41         1.09 o
  -9   3  12          3.89          4.82         1.18 o
  -8   3  12         11.79         12.98         1.09 o
  -7   3  12          0.29          0.04         0.37 o
  -6   3  12          4.47          3.00         0.40 o
  -5   3  12         17.80          9.75         0.51 o
  -4   3  12         52.40         39.52         0.87 o
  -3   3  12          6.12          9.02         0.38 o
  -2   3  12          3.48          3.77         0.29 o
  -1   3  12        214.10        197.27         2.95 o
   0   3  12         54.94         59.84         1.30 o
   1   3  12        188.85        195.32         2.57 o
   2   3  12         77.43         72.11         1.41 o
   3   3  12         35.90         35.78         0.90 o
   4   3  12          0.00         -0.54         0.51 o
   5   3  12          0.26          0.38         0.54 o
   6   3  12         61.66         62.97         2.02 o
  -8   4  12          0.19         -0.36         0.58 o
  -7   4  12          6.56          3.60         1.22 o
  -6   4  12         32.40         30.52         1.10 o
  -5   4  12          0.00         -0.02         0.40 o
  -4   4  12         88.50         86.50         1.76 o
  -3   4  12         59.74         57.24         1.36 o
  -2   4  12          5.66          5.31         0.50 o
  -1   4  12          0.67          0.09         0.59 o
   0   4  12         73.40         76.07         3.36 o
   1   4  12        195.62        185.92         4.92 o
   2   4  12         40.88         39.28         1.44 o
   3   4  12          4.35          4.93         0.73 o
   4   4  12          0.40          0.92         0.61 o
   5   4  12          0.89          1.32         0.73 o
  -6   5  12          4.65          3.87         0.73 o
  -5   5  12          5.73          3.22         0.70 o
  -4   5  12          1.10          0.31         0.47 o
  -3   5  12          0.80          0.29         0.48 o
  -2   5  12          0.31         -0.09         0.54 o
  -1   5  12          1.81          1.50         0.51 o
   0   5  12          6.42          6.16         0.91 o
   1   5  12          0.64          0.95         0.54 o
   2   5  12          0.09         -0.06         0.54 o
   3   5  12          1.66          0.68         0.61 o
   4   5  12          8.95          8.39         0.89 o
  -4   6  12         14.77         21.06         1.18 o
  -3   6  12          1.43          2.05         1.04 o
  -2   6  12          0.11          0.27         0.51 o
  -1   6  12          6.87          6.93         0.73 o
   0   6  12          5.40          6.34         0.78 o
   1   6  12          2.46          1.29         0.63 o
   2   6  12          5.14          6.64         0.85 o
  -9   0  13          0.10          0.63         0.64 o
  -7   0  13          0.17          0.11         0.54 o
  -5   0  13          1.85          1.52         0.74 o
  -3   0  13        288.44        274.31         3.80 o
  -1   0  13         20.81         20.76         1.45 o
   1   0  13        116.06        110.03         2.18 o
   3   0  13          2.50          1.54         0.38 o
   5   0  13         46.74         48.60         2.36 o
   7   0  13          2.24          2.45         1.09 o
  -9   1  13          9.78          9.48         0.73 o
  -8   1  13         10.74         12.37         0.63 o
  -7   1  13         13.70         13.78         0.68 o
  -6   1  13         21.80         21.33         0.69 o
  -5   1  13        385.23        397.04         5.08 o
  -4   1  13        104.30         96.93         1.43 o
  -3   1  13        122.14        116.44         1.54 o
  -2   1  13          9.29          7.92         0.73 o
  -1   1  13         67.45         56.56         2.22 o
   0   1  13          1.18          1.27         0.38 o
   1   1  13         41.90         42.50         0.93 o
   2   1  13        215.60        217.01         2.72 o
   3   1  13          0.01         -0.19         0.36 o
   4   1  13          1.86          0.56         0.40 o
   5   1  13          0.16         -0.08         0.41 o
   6   1  13         27.07         29.65         1.44 o
   7   1  13         11.55         11.80         1.09 o
  -9   2  13         13.93         15.09         1.01 o
  -8   2  13          6.23          8.97         0.72 o
  -7   2  13         12.02          9.40         0.56 o
  -6   2  13        123.85        117.63         1.73 o
  -5   2  13         74.04         81.65         1.33 o
  -4   2  13        102.67         96.13         1.44 o
  -3   2  13         50.38         53.26         0.81 o
  -2   2  13          5.49          5.60         0.50 o
  -1   2  13        306.98        321.75         5.60 o
   0   2  13         55.66         56.74         1.23 o
   1   2  13         39.30         36.32         0.84 o
   2   2  13          0.23         -0.29         0.29 o
   3   2  13         34.58         34.79         1.48 o
   4   2  13         36.45         37.26         1.17 o
   5   2  13          5.98          6.65         0.66 o
   6   2  13          2.31          1.09         0.70 o
  -8   3  13          1.68          1.98         0.70 o
  -7   3  13          0.45         -0.03         0.46 o
  -6   3  13         45.88         48.74         1.17 o
  -5   3  13          1.03          0.78         0.33 o
  -4   3  13          9.64         11.74         0.53 o
  -3   3  13         82.05         81.64         1.79 o
  -2   3  13        109.04        104.16         3.13 o
  -1   3  13        174.14        175.07         2.99 o
   0   3  13         59.66         59.39         1.52 o
   1   3  13          2.46          1.97         0.40 o
   2   3  13          8.81          8.55         0.66 o
   3   3  13         80.59         79.81         2.15 o
   4   3  13          0.66         -0.18         0.51 o
   5   3  13          3.67          4.41         0.77 o
   6   3  13          4.60          4.61         0.95 o
  -7   4  13          3.44          5.53         0.83 o
  -6   4  13          5.00          5.75         0.63 o
  -5   4  13          9.68         10.64         1.89 o
  -4   4  13          0.16          0.12         0.51 o
  -3   4  13         22.08         22.60         0.92 o
  -2   4  13         23.14         18.28         0.95 o
  -1   4  13          8.84          9.05         0.82 o
   0   4  13         16.75         16.66         1.09 o
   1   4  13         29.39         30.68         1.02 o
   2   4  13          4.44          2.97         0.61 o
   3   4  13          1.82          1.13         0.58 o
   4   4  13          0.34          0.41         0.58 o
   5   4  13          1.09          1.77         0.70 o
  -6   5  13          4.20          3.89         0.77 o
  -5   5  13         31.64         29.44         1.41 o
  -4   5  13         27.17         22.13         0.99 o
  -3   5  13          5.93          4.95         0.70 o
  -2   5  13          0.16         -0.16         0.48 o
  -1   5  13          1.69          1.98         0.54 o
   0   5  13          1.67          1.72         0.82 o
   1   5  13          6.08          6.43         0.77 o
   2   5  13          0.28          0.68         0.95 o
   3   5  13          2.77          1.76         0.67 o
  -3   6  13          0.01         -0.81         0.54 o
  -2   6  13          4.17          5.84         0.73 o
  -1   6  13          3.83          4.21         0.70 o
   0   6  13          0.17         -0.50         0.57 o
  -8   0  14          6.81          9.50         1.18 o
  -6   0  14         31.86         33.06         1.05 o
  -4   0  14         15.79         16.11         0.65 o
  -2   0  14        177.40        168.72         4.82 o
   0   0  14        195.04        187.29         3.40 o
   2   0  14        101.46        102.07         4.27 o
   4   0  14         36.85         38.62         2.09 o
   6   0  14          0.07         -0.63         0.91 o
  -9   1  14          3.22          3.75         0.59 o
  -8   1  14          1.42          0.22         0.36 o
  -7   1  14          0.00          0.38         0.54 o
  -6   1  14          1.29          2.05         0.37 o
  -5   1  14          0.88          1.53         0.33 o
  -4   1  14        115.93        115.64         1.41 o
  -3   1  14         70.23         72.24         1.16 o
  -2   1  14        264.20        262.00         4.82 o
  -1   1  14         67.93         57.40         3.86 o
   0   1  14          1.23          1.32         0.54 o
   1   1  14         40.09         43.51         1.15 o
   2   1  14          0.89          0.66         0.55 o
   3   1  14         75.84         70.07         1.52 o
   4   1  14         12.50         11.70         0.90 o
   5   1  14         22.37         23.19         1.31 o
   6   1  14          0.97          1.18         0.70 o
  -8   2  14         48.22         54.35         1.23 o
  -7   2  14         14.67         15.76         0.69 o
  -6   2  14          2.29          1.87         0.38 o
  -5   2  14         29.70         32.80         0.85 o
  -4   2  14        240.60        228.65         2.71 o
  -3   2  14        210.98        200.85         2.40 o
  -2   2  14          2.42          2.11         0.49 o
  -1   2  14          0.05         -0.18         0.45 o
   0   2  14         12.64         14.50         2.49 o
   1   2  14        252.53        246.54         3.71 o
   2   2  14         83.40         87.66         1.79 o
   3   2  14         79.11         80.80         1.76 o
   4   2  14         22.62         23.24         1.02 o
   5   2  14          4.03          3.82         2.04 o
   6   2  14         12.20         12.97         1.13 o
  -8   3  14          0.00         -0.21         0.67 o
  -7   3  14          5.81          7.97         0.73 o
  -6   3  14         12.43         10.27         0.73 o
  -5   3  14          5.75          5.64         0.51 o
  -4   3  14          2.90          1.97         0.35 o
  -3   3  14         13.92         10.28         0.51 o
  -2   3  14         23.45         21.83         1.09 o
  -1   3  14         45.95         38.08         2.22 o
   0   3  14          5.77          7.13         0.77 o
   1   3  14        251.04        246.99         6.17 o
   2   3  14         57.13         60.17         1.79 o
   3   3  14         35.80         35.44         1.44 o
   4   3  14          1.31          1.50         0.86 o
   5   3  14          0.79          0.41         0.64 o
  -7   4  14          0.00         -0.28         0.61 o
  -6   4  14          0.06         -0.06         0.45 o
  -5   4  14          4.14          4.64         0.59 o
  -4   4  14          0.39          0.32         0.51 o
  -3   4  14         31.96         26.25         1.28 o
  -2   4  14         25.06         27.53         1.86 o
  -1   4  14         15.94         12.69         1.36 o
   0   4  14          0.32         -0.36         0.63 o
   1   4  14          6.00          6.13         0.73 o
   2   4  14         22.42         23.94         1.36 o
   3   4  14         20.71         19.16         1.18 o
   4   4  14          1.39          2.02         0.73 o
  -5   5  14          2.23          1.18         0.64 o
  -4   5  14          8.34          8.74         1.00 o
  -3   5  14          1.54          1.18         0.63 o
  -2   5  14          1.04          0.32         0.51 o
  -1   5  14          7.16          7.63         0.80 o
   0   5  14         25.76         27.38         1.81 o
   1   5  14          1.10          2.83         0.82 o
   2   5  14         14.88         17.56         1.18 o
  -7   0  15          0.15          0.32         0.58 o
  -5   0  15          0.83          1.36         0.61 o
  -3   0  15        119.45        117.50         2.76 o
  -1   0  15        124.53        112.38         3.72 o
   1   0  15        150.81        152.00         4.63 o
   3   0  15         23.65         22.03         1.72 o
   5   0  15          7.65          6.53         1.18 o
  -8   1  15          0.30          0.63         0.45 o
  -7   1  15          0.02          0.44         0.43 o
  -6   1  15         18.30         17.94         0.98 o
  -5   1  15          0.16          0.19         0.37 o
  -4   1  15          1.96          2.28         0.43 o
  -3   1  15        168.87        174.95         2.57 o
  -2   1  15        124.51        114.69         3.81 o
  -1   1  15         51.90         50.14         3.72 o
   0   1  15         14.93         12.43         1.00 o
   1   1  15        161.37        159.86         2.65 o
   2   1  15         10.54         10.56         0.71 o
   3   1  15          3.52          2.40         0.48 o
   4   1  15          0.79          0.02         0.54 o
   5   1  15          2.28          1.09         0.64 o
  -8   2  15          7.58          7.56         0.78 o
  -7   2  15         14.86         16.52         1.07 o
  -6   2  15          0.52          0.42         0.42 o
  -5   2  15          0.48          1.19         0.40 o
  -4   2  15        244.77        228.95         3.18 o
  -3   2  15         81.67         95.04         1.71 o
  -2   2  15         16.85         14.63         0.83 o
  -1   2  15         13.26          9.20         0.83 o
   0   2  15          0.07         -0.17         0.54 o
   1   2  15          2.80          3.70         0.62 o
   2   2  15         76.19         75.59         2.80 o
   3   2  15         63.87         66.22         1.63 o
   4   2  15          0.23         -0.49         0.49 o
   5   2  15          1.96          1.72         1.09 o
  -7   3  15          6.85          7.46         0.90 o
  -6   3  15          0.97          0.22         0.82 o
  -5   3  15          0.14          0.50         0.58 o
  -4   3  15          6.69          6.12         0.76 o
  -3   3  15         59.15         62.21         1.34 o
  -2   3  15         32.32         29.14         1.20 o
  -1   3  15          0.54          1.27         0.58 o
   0   3  15         19.46         17.68         1.54 o
   1   3  15         46.39         43.71         1.56 o
   2   3  15          1.42          2.62         0.67 o
   3   3  15          4.13          6.10         0.80 o
   4   3  15         33.60         33.85         1.68 o
  -6   4  15          5.88          4.83         1.18 o
  -5   4  15          5.47          7.30         0.86 o
  -4   4  15          0.72          0.82         0.58 o
  -3   4  15         11.78         12.15         0.96 o
  -2   4  15          0.87          0.18         0.73 o
  -1   4  15          1.97          1.18         0.82 o
   0   4  15          1.76          2.18         0.82 o
   1   4  15         25.34         25.57         1.25 o
   2   4  15          0.21         -0.23         0.59 o
   3   4  15         38.74         38.07         1.95 o
  -4   5  15          8.70          9.50         0.96 o
  -3   5  15          5.27          4.01         0.70 o
  -2   5  15          2.06          3.60         0.70 o
  -1   5  15          1.65          1.40         0.61 o
   0   5  15          7.44          9.67         0.95 o
   1   5  15         13.35         15.88         1.15 o
  -8   0  16          0.41          1.99         0.77 o
  -6   0  16         71.60         71.47         2.24 o
  -4   0  16         78.64         77.92         2.21 o
  -2   0  16          8.60         11.60         1.27 o
   0   0  16         15.77         12.06         1.36 o
   2   0  16         14.44         13.78         1.45 o
   4   0  16          2.24          2.45         1.00 o
  -8   1  16          0.88          1.42         0.52 o
  -7   1  16          7.87          6.71         0.64 o
  -6   1  16          4.19          5.21         0.57 o
  -5   1  16          0.82          1.34         0.43 o
  -4   1  16          2.92          2.03         0.44 o
  -3   1  16         46.83         49.43         1.21 o
  -2   1  16        197.08        195.10         6.90 o
  -1   1  16         22.05         20.77         1.22 o
   0   1  16         39.88         38.42         1.15 o
   1   1  16         14.23         12.71         0.99 o
   2   1  16         23.42         24.01         1.31 o
   3   1  16          0.04         -0.18         0.58 o
   4   1  16         28.57         25.76         1.41 o
  -7   2  16          0.10         -0.18         0.54 o
  -6   2  16          0.15         -0.37         0.42 o
  -5   2  16          1.51          1.24         0.43 o
  -4   2  16         25.31         24.45         0.93 o
  -3   2  16         22.99         26.48         0.96 o
  -2   2  16         16.26         16.29         1.04 o
  -1   2  16        174.70        177.82         3.76 o
   0   2  16         14.95         12.96         1.03 o
   1   2  16         10.20          8.29         0.69 o
   2   2  16         49.80         52.40         1.44 o
   3   2  16        182.71        196.37         4.08 o
   4   2  16         32.58         35.54         2.36 o
  -6   3  16         11.64         16.99         1.21 o
  -5   3  16          5.63          6.40         0.83 o
  -4   3  16          4.69          3.43         0.86 o
  -3   3  16          1.98          2.08         0.64 o
  -2   3  16          3.47          2.66         0.67 o
  -1   3  16          0.62          0.45         0.82 o
   0   3  16          4.83          3.90         1.00 o
   1   3  16          0.75         -0.23         0.54 o
   2   3  16         13.36         12.86         1.03 o
   3   3  16          5.54          4.20         0.77 o
  -5   4  16          0.22          0.18         0.58 o
  -4   4  16          2.28          1.59         0.64 o
  -3   4  16          8.02         10.45         1.22 o
  -2   4  16          0.38          0.18         0.54 o
  -1   4  16          0.01          0.27         0.82 o
   0   4  16          3.32          3.18         0.82 o
   1   4  16          1.23          1.97         0.67 o
   2   4  16          6.94          7.26         0.86 o
  -7   0  17         20.58         29.41         1.57 o
  -5   0  17          5.52          5.21         0.83 o
  -3   0  17          2.00          0.95         0.58 o
  -1   0  17          0.45         -0.09         0.73 o
   1   0  17          3.13          1.45         0.82 o
   3   0  17          0.76          1.09         1.00 o
  -7   1  17          6.40         10.01         0.77 o
  -6   1  17         15.46         21.37         0.96 o
  -5   1  17          2.72          2.21         0.47 o
  -4   1  17         36.71         43.80         1.21 o
  -3   1  17         18.70         16.52         0.79 o
  -2   1  17          6.14          7.06         0.68 o
  -1   1  17          4.16          4.88         0.77 o
   0   1  17          9.61         10.05         0.93 o
   1   1  17          1.73          2.14         0.67 o
   2   1  17          9.73          7.16         0.90 o
   3   1  17         68.21         73.56         4.17 o
  -6   2  17         12.32         12.42         0.91 o
  -5   2  17          1.74          2.55         0.56 o
  -4   2  17         11.31         13.62         0.77 o
  -3   2  17          3.85          5.73         0.59 o
  -2   2  17         82.34         78.06         1.85 o
  -1   2  17        101.89        115.06         2.89 o
   0   2  17          0.86          1.07         0.52 o
   1   2  17         28.44         29.20         1.54 o
   2   2  17          4.91          1.90         1.09 o
   3   2  17          0.47          0.63         1.00 o
  -5   3  17          0.01         -0.18         0.58 o
  -4   3  17          0.13         -0.45         0.54 o
  -3   3  17          1.16          0.41         0.58 o
  -2   3  17         53.45         53.30         1.83 o
  -1   3  17         49.70         53.68         2.72 o
   0   3  17          1.74          2.49         0.67 o
   1   3  17          2.31          2.62         0.67 o
   2   3  17          0.01         -0.23         0.58 o
  -3   4  17          0.11          0.74         0.61 o
  -2   4  17          1.27          1.79         0.67 o
  -1   4  17          0.02          0.91         0.91 o
   0   4  17          2.00          1.94         0.67 o
  -6   0  18          0.93          0.77         0.70 o
  -4   0  18         17.38         21.52         1.31 o
  -2   0  18         20.43         23.66         1.99 o
   0   0  18          6.36          6.71         1.18 o
   2   0  18          0.05          0.00         0.82 o
  -6   1  18          1.30          2.27         0.55 o
  -5   1  18          2.24          3.98         0.57 o
  -4   1  18          6.75          6.40         0.63 o
  -3   1  18          0.32         -0.06         0.42 o
  -2   1  18         14.47         15.04         0.92 o
  -1   1  18          9.43          9.96         0.99 o
   0   1  18         34.19         36.12         1.63 o
   1   1  18          1.49          1.90         1.63 o
   2   1  18          0.90          0.75         0.67 o
  -5   2  18          8.61         10.60         0.89 o
  -4   2  18          1.00          1.19         0.46 o
  -3   2  18         27.06         29.49         1.06 o
  -2   2  18          3.67          4.05         0.54 o
  -1   2  18          4.28          5.08         1.04 o
   0   2  18          7.91          6.25         0.86 o
   1   2  18         10.65         11.42         1.45 o
   2   2  18          0.20          0.18         0.91 o
  -4   3  18          2.96          4.57         0.83 o
  -3   3  18         17.07         17.36         1.22 o
  -2   3  18         18.87         17.42         1.99 o
  -1   3  18          1.94          1.36         1.00 o
   0   3  18          1.35          1.20         0.67 o
  -5   0  19          1.72          2.21         0.76 o
  -3   0  19          1.88          2.99         0.77 o
  -1   0  19         13.12         11.24         1.54 o
   1   0  19          3.19          4.35         1.18 o
  -4   1  19         20.73         27.51         1.07 o
  -3   1  19          0.16          0.36         0.45 o
  -2   1  19          0.10          0.20         0.43 o
  -1   1  19         26.28         29.55         1.54 o
   0   1  19         28.45         35.73         4.12 o
   1   1  19          0.85          0.31         0.67 o
  -3   2  19          6.12          4.51         0.83 o
  -2   2  19          3.24          4.05         0.64 o
  -1   2  19          9.79          9.88         1.45 o
                                                
